# Supplementary material for: Modifier Genes and the Plasticity of Genetic Networks in Mice
Source: PLoS Genet. 2012 Apr 12;8(4):e1002644. doi: 10.1371/journal.pgen.1002644 (PMC3325199; doi:10.1371/journal.pgen.1002644)
Supplement: Table S1 — A curated list of mouse modifier genes. The attached spreadsheet collects several examples of modifiers and a few exemplar interactions that may strain the strict definition of the term. Entries were manually curated from entries in the Mouse Genome Database [86], [87] with modifier, suppressor, or enhancer annotations; independent nested searches of PubMed for similar terms; authors' recollections; referrals from colleagues and suggestions from anonymous reviewers. We acknowledge that the list is incomplete and apologize to colleagues whose work we have missed by this limited search strategy. We have not independently reviewed the strength of linkage evidence for named loci. Molecularly identified modifier genes are emphasized with red text. (XLSX) [file pgen.1002644.s001.xlsx]

## Sheet: Table S1
Chr	cM	Locus or Allele Name	Gene or Status	Acts on	Strain 1	Strain 2	Key references	Comment
2	90	A<y>, Agouti-yellow deletion	Eif2s2, Eukaryotic translation initiation factor 2, subunit 2	Tgct	129-Chr19<MOLF>		[88]	Confirmed with gene-trap allele
3	26	Amzn1, Anatomical modifier of Zfp423-nur12 1		Zfp423<nur12>	BALB/cAnNHsd	129S1/SvImJ	[89]
17	30	Amzn2, Anatomical modifier of Zfp423-nur12 2		Zfp423<nur12>	BALB/cAnNHsd	129S1/SvImJ	[89]
15	32	Amzn3, Anatomical modifier of Zfp423-nur12 3		Zfp423<nur12>	BALB/cAnNHsd	129S1/SvImJ	[89]
2	18	Amzn4, Anatomical modifier of Zfp423-nur12 4		Zfp423<nur12>	BALB/cAnNHsd	129S1/SvImJ	[89]
15	25	Apmt1, accelerator of polyoma-induced mammary tumors 1		TgN(MMTV-PyMT)	FVB/N	I/LnJ	[90,91]
9	55	Apmt2, accelerator of polyoma-induced mammary tumors 2		TgN(MMTV-PyMT)	FVB/N	I/LnJ	[90,91]
4	77	Athsq1, atherosclerosis susceptibility QTL		Ldlr< tm1Her>	C57BL/6J	MOLF/Ei	[92]
11	39	Azdm1, Alzheimer's disease modifier 1		TgCRND8	C57BL/6	A/J	[93]
4	69	Azdm2, Alzheimer's disease modifier 2		TgCRND8	C57BL/6	A/J	[93]
9	35	Azdm3, Alzheimer's disease modifier 3		TgCRND8	C57BL/6	A/J	[93]
8	15	Azdm4, Alzheimer's disease modifier 4		TgCRND8	C57BL/6	A/J	[93]
11	59	Azdm5, Alzheimer's disease modifier 5		TgCRND8	C57BL/6	A/J	[93]
9	32	Brm1, brachyury modifier 1		T	C57BL/10	C3H/HeJ	[94]
15	39	Brm2, brachyury modifier 2		T	C57BL/10	C3H/HeJ	[94]
3	56	Ccds1 (inferred)		Tbx21<tm1Glm> Rag2<tm1Fwa>	C57BL/6J	BALB/c, C3H/HeJBir	[95]
3	56	Cdcs1 ,cytokine deficiency-induced colitis susceptibility		Il10<tm1Cgn>	C3H/HeJBir	C57BL/6J	[96]
5	47	Cdcs10, cytokine deficiency-induced colitis susceptibility		Il10<tm1Cgn>	C3H/HeJBir	C57BL/6J	[97]
1	33	Cdcs2, cytokine deficiency-induced colitis susceptibility		Il10<tm1Cgn>	C3H/HeJBir	C57BL/6J	[96]
2	59	Cdcs3, cytokine deficiency-induced colitis susceptibility		Il10<tm1Cgn>	C3H/HeJBir	C57BL/6J	[96]
8		Cdcs4, cytokine deficiency-induced colitis susceptibility		Il10<tm1Cgn>	C3H/HeJBir	C57BL/6J	[96]
17		Cdcs5, cytokine deficiency-induced colitis susceptibility		Il10<tm1Cgn>	C3H/HeJBir	C57BL/6J	[96]
18		Cdcs6, cytokine deficiency-induced colitis susceptibility		Il10<tm1Cgn>	C3H/HeJBir	C57BL/6J	[96]
12	38	Cdcs7, cytokine deficiency-induced colitis susceptibility		Il10<tm1Cgn>	C3H/HeJBir	C57BL/6J	[97]
12	38	Cdcs8, cytokine deficiency-induced colitis susceptibility		Il10<tm1Cgn>	C3H/HeJBir	C57BL/6J	[97]
4	76	Cdcs9, cytokine deficiency-induced colitis susceptibility		Il10<tm1Cgn>	C3H/HeJBir	C57BL/6J	[97]
1	70	Cfbw1, cystic fibrosis body weight 1		Cftr<tm1Unc>	C57BL/6J	BALB/cJ	[13]
6	52	Cfbw2, cystic fibrosis body weight 2		Cftr<tm1Unc>	C57BL/6J	BALB/cJ	[13]
7	64	Cfbw3, cystic fibrosis body weight 3		Cftr<tm1Unc>	C57BL/6J	BALB/cJ	[13]
10	67	Cfbw4, cystic fibrosis body weight 4		Cftr<tm1Unc>	C57BL/6J	BALB/cJ	[13]
13	30	Cfbw5, cystic fibrosis body weight 5		Cftr<tm1Unc>	C57BL/6J	BALB/cJ	[13]
10	25	Cfid, cystic fibrosis intestinal distress		Cftr<tm1Unc>	C57BL/6J	BALB/cJ	[15]
2	96	Cfld1, cystic fibrosis lung disease 1		Cftr<tm1Unc>	C57BL/6J	BALB/cJ	[14]
6		Cfld2, cystic fibrosis lung disease 2		Cftr<tm1Unc>	C57BL/6J	BALB/cJ	[14]
17	8	Cfld3, cystic fibrosis lung disease 3		Cftr<tm1Unc>	C57BL/6J	BALB/cJ	[14]
7	64	Cfld4, cystic fibrosis lung disease 4		Cftr<tm1Unc>	C57BL/6J	BALB/cJ	[14]
7	1.5	Cfm1, cystic fibrosis modifier 1		Cftr<tm1Hsc>	129/Sv	CD1, BALB/c, C57BL/6	[98]	Syntenic with human 19q13
1	77	Cfmq1, cystic fibrosis modifier QTL 1		Cftr<tm1Unc>	129/Sv	C57BL/6	[99]
9	18	Cfmq2, cystic fibrosis modifier QTL 2		Cftr<tm1Unc>	129/Sv	C57BL/6	[99]
10	67	Cfmq3, cystic fibrosis modifier QTL 3		Cftr<tm1Unc>	129/Sv	C57BL/6	[99]
3	44	Cfsw1, cystic fibrosis survival to weaning 1		Cftr<tm1Unc>	C57BL/6J	BALB/cJ	[15]
5	52	Cfsw2, cystic fibrosis survival to weaning 2		Cftr<tm1Unc>	C57BL/6J	BALB/cJ	[15]
X		Cfsw3, cystic fibrosis survival to weaning 3		Cftr<tm1Unc>	C57BL/6J	BALB/cJ	[15]
9		Cmn1, cardiac modifier of nmd 1		Ighmbp2<nmd>	C57BL/6J	CAST/Ei	[100]
10	40	Cmn2, cardiac modifier of nmd 2		Ighmbp2<nmd>	C57BL/6J	CAST/Ei	[100]
16	34	Cmn3, cardiac modifier of nmd 3		Ighmbp2<nmd>	C57BL/6J	CAST/Ei	[100]
1		Col4a1m1, collagen, type IV, alpha 1 modifier 1		Col4a1	C57BL/6J	CAST/Ei	[101]
6	41	Dbm1, diabetes modifier 1		Ins2	C57BL/6	A/J	[102]
11		Dbm2, diabetes modifier 2		Ins2	C57BL/6	A/J	[102]
14		Dbm3, diabetes modifier 3		Ins2	C57BL/6	A/J	[102]
15	29	Dbm4, diabetes modifier 4		Ins2	C57BL/6	A/J	[102]
7	16	Dmod1, Dystrophic modifier 1	Ltbp4, latent transforming growth factor beta binding protein 4	Sgcg<tm1Mcn>	129T2/SvEmsJ	DBA/2J	[103]
18		Dmod2, Dystrophic modifier 2		Sgcg<tm1Mcn>	129T2/SvEmsJ	DBA/2J	[104]
3		Dmod3, Dystrophic modifier 3		Sgcg<tm1Mcn>	129T2/SvEmsJ	DBA/2J	[104]
10		Dmod4, Dystrophic modifier 4		Sgcg<tm1Mcn>	129T2/SvEmsJ	DBA/2J	[104]
9		Dmod5, Dystrophic modifier 5		Sgcg<tm1Mcn>	129T2/SvEmsJ	DBA/2J	[104]
1	36	Dsu, dilute suppressor	Mreg, melanoregulin	Myo5a<d>, Rab27<ash>, Mlph<ln>, Hps6<ru>, Hps5<ru2-J>,<ru2-hz>.	spontaneous mutation		[25,26,28]
15		Eae2, experimental autoimmune encephalomyelitis 2		Eae1 (MHC)	C57BL/10	RIIIS/J	[105,106]
3	42	Eae3, experimental autoimmune encephalomyelitis 3		Eae1 (MHC)	C57BL/10	RIIIS/J	[105,106]
10	51	Ednrbm1, endothelin receptor type B modifier 1		Ednrb<s>	C57BL/6J	C3HeB/FeJ	[107]
2	77	Gstml, gestational survival modifier locus		Hba-x<ko>	129/SvEv	C57BL/6	[108]
7	17	Hfem1, Hfe modifier 1		Hfe	C57BL/6	DBA/2	[109]
8	52	Hfem2, Hfe modifier 2		Hfe	C57BL/6	DBA/2	[109]
11	32	Hfem3, Hfe modifier 3		Hfe	C57BL/6	DBA/2	[109]
12	38	Hfem4, Hfe modifier 4		Hfe	C57BL/6	DBA/2	[109]
3	11	Hivan1, HIV-associated nephropathy 1		HIV-TgFVB	FVB/N	CAST/EiJ	[110]
2	41	Hrtfm1, heart failure modifier 1		Tg-calsequestrin	C57BL/6J	DBA/2J	[111]
3	72	Hrtfm2, heart failure modifier 2	Tnni3k, TNNI3 interacting kinase	Tg-calsequestrin	C57BL/6J	DBA/2J	[65,111]
4	20	Hrtfm3, heart failure modifier 3		Tg-calsequestrin	AKR/J	DBA/2J	[112]
18	18	Hrtfm4, heart failure modifier 4		Tg-calsequestrin	AKR/J	DBA/2J	[112]
2	69	Hrtfm5, heart failure modifier 5		Tg-calsequestrin	AKR/J	DBA/2J	[112]
13	60	Hrtfm6, heart failure modifier 6		Tg-calsequestrin	AKR/J	DBA/2J	[112]
18	13	Hrtfm7, heart failure modifier 7		Tg-calsequestrin	AKR/J	DBA/2J	[64]
12	36	Hsm1, hereditary spherocytosis modifer 1		Slc4a1<wan>	C3H/HeJ	CAST/EiJ	[113]
10	35	Jckm1, juvenile cystic kidney modifier 1		Nek8<jck>	C57BL/6J	DBA/2J	[114]
1	58	Jckm2, juvenile cystic kidney modifier 2		Nek8<jck>	C57BL/6J	DBA/2J	[114]
18	44	Las2, lung adenoma susceptibility 2	4930503L19Rik; hypothetical protein	Pas1	multiple		[115]
4	58	Lmb1, lupus in MRL and B6 F2 cross, QTL 1		Fas<lpr>	C57BL/6	MRL	[116]
5		Lmb2, lupus in MRL and B6 F2 cross, QTL 2		Fas<lpr>	C57BL/6	MRL	[116]
7	62	Lmb3, lupus in MRL and B6 F2 cross, QTL 3	Coro1a, coronin, actin binding protein 1A	Fas<lpr>	C57BL/6	MRL	[116,117]
10	34	Lmb4, lupus in MRL and B6 F2 cross, QTL 4		Fas<lpr>	C57BL/6	MRL	[116]
4	35	Lprm1, lymphoproliferation modifier 1		Fas<lpr>	C3H/HeJ	MRL/MpJ	[118]	suggestive linkage
3	63	Lprm2, lymphoproliferation modifier 2		Fas<lpr>	C3H/HeJ	MRL/MpJ	[118]	suggestive linkage
14	44	Lprm3, lymphoproliferation modifier 3		Fas<lpr>	C3H/HeJ	MRL/MpJ	[118]	suggestive linkage
5		Lprm4, lymphoproliferation modifier 4		Fas<lpr>	C3H/HeJ	MRL/MpJ	[118]	suggestive linkage
16	20	Lprm5, lymphoproliferation modifier 5		Fas<lpr>	C3H/HeJ	MRL/MpJ	[118]	suggestive linkage
7		Lrdm1, lymphoproliferation (Fas) renal disease modifier 1		Fas<lpr>	MRL/MpJ	CAST/Ei	[119]
12		Lrdm2, lymphoproliferation (Fas) renal disease modifier 2		Fas<lpr>	MRL/MpJ	CAST/Ei	[119]
Un		Lus, lymphoid cytostasis suppressor		Arp	BALB/c	C57BL/10	[120]
11		Mastr, modifier of astrocytoma		Trp53<tm1Tyj> + Nf1<tm1Tyj>	C57BL/6J	129S4/SvJae	[121]
Un		Mch, modifier of chinchilla		c	spontaneous mutation		[122]
Un		Mchm1, modifier of chinchilla-mottled 1		c	spontaneous mutation		[122]
Un		Mchm2, modifier of chinchilla-mottled 2		c	spontaneous mutation		[122]
17		mct1, modifier of curly tail 1		curly tail	stock	BALB/cBy	[123]
5	45	Mcub, modifier of curly bare		cub	spontaneous mutation		[124]
13	36	Mdac, modifier of Dac		Dac<1J>, Dac<2J>	SM/Ckc; BALB/cJ, A/J, and 129/J (all descended from Castle's mice)	NZB/BINJ; CBA/J, C3H/J, and C57BL/6J (all descended from Lathrop mice)	[71,74]
10	30	mdfw, modifier of deaf-waddler	Cdh23, cadherin 23 (otocadherin)	Atp2b2<dfw>, Ush2a,Gpr98, Pcdh15, Myo7a	C57BL/6	CAST/Ei	[125,126]
7	16	mdlk1, modifier of Dlk1		Imprinting of Dlk1	C57BL/6	MOLF/Ei	[127]
3		Mdmsc1, modifier of muscularity 1		Mstn(Cmpt-dl1Abc)	Comp9	CAST/Ei	[128]
5		Mdmsc2, modifier of muscularity 2		Mstn(Cmpt-dl1Abc)	Comp9	CAST/Ei	[128]
7	33	Mdmsc3, modifier of muscularity 3		Mstn(Cmpt-dl1Abc)	Comp9	CAST/Ei	[128]
11		Mdmsc4, modifier of muscularity 4		Mstn(Cmpt-dl1Abc)	Comp9	CAST/Ei	[128]
16		Mdmsc5, modifier of muscularity 5		Mstn(Cmpt-dl1Abc)	Comp9	CAST/Ei	[128]
X	41	Mdmsc6, modifier of muscularity 6		Mstn<Cmpt-dl1Abc>	Comp9	CAST/Ei	[128]
2		Mdwh, modifier of dw hearing		Pou1f1<dw/dw>	DW/J	CAST/Ei	[129]
4		Mead1, modifier of Eya1-associated deafness 1		Eya1<BOR>	C3HeB/FeJ	C57BL/6J, BALB/cJ	[130,131]
12		Mead2, modifier of Eya1-associated deafness 2		Eya1<BOR>	C3HeB/FeJ	C57BL/6J, BALB/cJ	[130,131]
1	55	Melm1, melanoma modifier 1		Tg(MT-RET)	BALB/c	C57BL/6	[132]
1	81	Melm2, melanoma modifier 2		Tg(MT-RET)	BALB/c	C57BL/6	[132]
11		Melm3, melanoma modifier 3		Tg(MT-RET)	BALB/c	C57BL/6	[132]
4		Mh, modifier of hemostasis		Gp6	129X1/SvJ	C57BL/6J	[133]
7		Mhspy, modifier of hush puppy		Fgfr1(W691R)<hspy>	C3HeB/FeJ	C57BL/6J	[134]
2		Mlca1, modifier of locomotor activity 1		Dat	C57BL/6J	DBA/2J	[135]
4		Mlca2, modifier of locomotor activity 2		Dat	C57BL/6J	DBA/2J	[135]
12		Mlca3, modifier of locomotor activity 3		Dat	C57BL/6J	DBA/2J	[135]
16		Mlca4, modifier of locomotor activity 4		Dat	C57BL/6J	DBA/2J	[135]
18		Mlca5, modifier of locomotor activity 5		Dat	C57BL/6J	DBA/2J	[135]
4	34	Mmtg1, modifier of mammary tumor growth 1		TgN(MMTVPyVT)	FVB/NJ	ILn/J	[136]
4		Mmtg2, modifier of mammary tumor growth 2		TgN(MMTVPyVT)	FVB/NJ	ILn/J	[136]
7	9	Mmtg3, modifier of mammary tumor growth 3		TgN(MMTVPyVT)	FVB/NJ	ILn/J	[136]
7	17	Mmtp1, modifier of mammary tumor progression 1		TgN(MMTVPyVT)634Mul	FVB/N	I/LnJ, NZB/B1NJ	[137]
17	16	Mmtp2, modifier of mammary tumor progression 2		TgN(MMTVPyVT)634Mul	FVB/N	I/LnJ, NZB/B1NJ	[137]
9	33	Mmtp3, modifier of mammary tumor progression 3		TgN(MMTVPyVT)634Mul	FVB/N	I/LnJ, NZB/B1NJ	[137]
1		Mnek1a, modifier of Nek1 (NIMA-related expressed kinase 1), kidney weight and hematocrit		Nek1<kat2J>	C57BL/6J	CAST/Ei	[138]
2		Mnek1b, modifier of Nek1 (NIMA-related expressed kinase 1, hematocrit		Nek1<kat2J>	C57BL/6J	CAST/Ei	[138]
19		Mnek1c, modifier of Nek1 (NIMA-related expressed kinase 1, kidney weight		Nek1<kat2J>	C57BL/6J	CAST/Ei	[138]
13		Mnm<c>, modifier of neuromuscular degeneration	Positional candidates based on BAC resuce	Ighmbp2<nmd>	C57BL/6	CAST/Ei	[100,139]
1	81	Mnotch, modifier of Notch	Nicastrin positional candidate with plausible variants	Psen1	129/SvJ	C57BL/6J	[140]
19		Mnp, modifier of Niemann Pick type C1		Npc1	BALB/cJ	DBA/2J	[141]
2	39	Mobe1, modifier of obesity 1		Leptin<ob>	C57BL/6	BTBR	[142]
13	35	Mobe2, modifier of obesity 2		Leptin<ob>	C57BL/6	BTBR	[142]
5		Mobe3, modifier of obesity 3		Leptin<ob>	C57BL/6	BTBR	[142]
17		Mobe4, modifier of obesity 4		Leptin<ob>	C57BL/6	BTBR	[142]
13		Modm, modifier of methylation		hepatitis B virus transgene	C57BL/6	BALB/c	[143]
6	59	Modor1, modifier of ocular retardation 1		Chx10<or-J>	129/SvJ	CASA/Rk	[144]
14	15	Modor2, modifier of ocular retardation 2		Chx10<or-J>	129/SvJ	CASA/Rk	[144]
14	39	Modor3, modifier of ocular retardation 3		Chx10<or-J>	129/SvJ	CASA/Rk	[144]
5		Modvl1, modifier of vacuolated lens 1		Gpr161<vl>	C3H/HeSnJ	C57BL/6J	[144]	modifiers induce spina bifida
1		Modvl2, modifier of vacuolated lens 2		Gpr161<vl>	C3H/HeSnJ	CAST/EiJ	[144]	modifiers induce spina bifida
4		Modvl3, modifier of vacuolated lens 3	Candidate gene: Foxe3, transcription factor	Gpr161<vl>	C3H/HeSnJ	MOLF/EiJ	[144]	cataract
11		Moe1, modifier of epilepsy 1		Tg(Scn2a1*<Q54Mm>)	C57BL/6J	SJL/J	[145]
19	22	Moe2, modifier of epilepsy 2	Kcnv2, potassium channel, subfamily V, member 2	Tg(Scn2a1*<Q54Mm>)	C57BL/6J	SJL/J	[145,146,147]
18	21	Moen1, modifier of engrailed QTL 1		en1	129S1	C57BL/6	[148]
19	32	Moen2, modifier of engrailed QTL 2		en1	129S1	C57BL/6	[148]
12	21	Moen3, modifier of engrailed QTL 3		en1	129S1	C57BL/6	[148]
2	45	Mohg1, modifier of hg 1		SOCS2<hg>	C57BL/6J	CAST/Ei	[149]
X		Mohg2, modifier of hg 2		SOCS2<hg>	C57BL/6J	CAST/Ei	[149]
X		Mohg3, modifier of hg 3		SOCS2<hg>	C57BL/6J	CAST/Ei	[149]
2		Mohg4, modifier of hg 4		SOCS2<hg>	C57BL/6J	CAST/Ei	[150]
2		Mohg5, modifier of hg 5		SOCS2<hg>	C57BL/6J	CAST/Ei	[150]	mapped
2		Mohg6, modifier of hg 6		SOCS2<hg>	C57BL/6J	CAST/Ei	[150]
2		Mohg7, modifier of hg 7		SOCS2<hg>	C57BL/6J	CAST/Ei	[150]
1		Mohg8, modifier of hg 8		SOCS2<hg>	C57BL/6J	CAST/Ei	[150]
8		Mohg9, modifier of hg 9		SOCS2<hg>	C57BL/6J	CAST/Ei	[150]
4	68	Mom1, Modifier of Min 1	Pla2g2a, phospholipase A2, group IIA	Apc<Min>, apoA-I	C57BL/6J	AKR/J, MA/MyJ	[56,57,59,60,151,152]
6		Mom12, modifier on Min 12		Apc<Min>	C57BL/6J	129X1	[51]
Un		Mom13, modifier on Min 13		Apc<Min>	C57BL/6J	129X1	[51]
18	50	Mom2, modifier of Min 2	Atp5a1, ATP synthase, H+ transporting, mitochondrial F1 complex, alpha subunit, isoform 1	Apc<Min>	C57BL/6	DBA/2J	[153]	Dominant suppressor, recessive embryonic lethal
18		Mom3, modifier of Min 3		Apc<Min>	C57BL/6J	unknown	[54,154]
5	8	Mom5, modifier of Min 5		Apc<Min>	C57BL/6	129P2	[52]
4		Mom6, modifier of Min 6		Apc<Min>	C57BL/6J	AKR/J	[56]
18	3	Mom7, modifier of Min 7		Apc<Min>	C57BL/6	BTBR, AKR, and A/J	[53]
17	42	MommeD1, modifier of murine metastable epialleles, D1	Smchd1, SMC hinge domain containing 1	A<yv>, Tg-GFP	FVB/N	ENU-induced	[39,42]	Dominant modifier, recessive female lethal
5	75	MommeD10, modifier of murine metastable epialleles, D10	Baz1b, tyrosine-protein kinase	A<yv>, Tg-GFP	FVB/N	ENU-induced	[40]	Dominant modifier, recessive lethal
9	5	MommeD2, modifier of murine metastable epialleles, D2	Dnmt1, DNA methyltransferase (cytosine-5) 1	A<yv>, A<iapy>, Apc<Min>, Tg-GFP, H19 (non-allelic), Chr 12 transmission ratio distortion	FVB/N	ENU-induced	[42,155,156,157]	Dominant modifier, recessive lethal. Dnmt1 confirmed with targeted allele.
11		MommeD3, modifier of murine metastable epialleles, D3		A<yv>, Tg-GFP	FVB/N	ENU-induced	[42]	Dominant modifier, recessive lethal
8	38	MommeD4, modifier of murine metastable epialleles, D4	Smarca5, SWI/SNF related, matrix associated, actin dependent regulator of chromatin, subfamily a, member 5	A<yv>, Tg-GFP	FVB/N	ENU-induced	[42]	Dominant modifier, recessive lethal
4	63	MommeD5, modifier of murine metastable epialleles, D5	Hdac1, histone deacetylase 1	A<yv>, Tg-GFP	FVB/N	ENU-induced	[40,42]	Dominant modifier, recessive lethal
14		MommeD6, modifier of murine metastable epialleles, D6		A<yv>, Tg-GFP	FVB/N	ENU-induced	[42]	Dominant modifier, recessive lethal
7		MommeD7, modifier of murine metastable epialleles, D7		A<yv>, Tg-GFP	FVB/N	ENU-induced	[40]	Dominant modifier, recessive lethal
4		MommeD8, modifier of murine metastable epialleles, D8		A<yv>, Tg-GFP	FVB/N	ENU-induced	[40]	Dominant modifier, recessive lethal
7		MommeD9, modifier of murine metastable epialleles, D9		A<yv>, Tg-GFP	FVB/N	ENU-induced	[40]	Dominant modifier, recessive lethal
10	23	MommeR1, modifier of murine metastable epialleles, R1	Foxo3a, transcription factor	Tg-GFP	FVB/N	ENU-induced	[43]	Recessive modifier, female infertility
17		Moo1, modifier of Odc1		Tg(K6/Odc)	C57Bl/6J	FVB, C3H/HeJ	[158]
X	43	Moo2, modifier of Odc2		Tg(K6/Odc)	C57Bl/6J	FVB	[159]
4	29	Mopkd1, modifier of polycystic kidney disease progression 1		Nphp3<pcy>	DBA/2J	CAST/Ei	[160]
16	13	Mopkd2, modifier of polycystic kidney disease progression 2		Nphp3<pcy>	DBA/2J	CAST/Ei	[160]
3	87.6	Mord1, Modifier of retinal degeneration 1	Rpe65, retinal pigment epithelium 65	Pde<rd>, Rhodopsin	BALB/cByJ	C57BL/6J	[161]
7	50	Morq1, modifier of Rs1 QTL 1		Rs1	C3B6	AKR/J	[162]
1	92	Mors1, modifier of obesity related sterility 1		Lep<ob>	C57BL/6J	BALB/cJ	[163]
3	53	Mors2, modifier of obesity related sterility 2		Lep<ob>	C57BL/6J	BALB/cJ	[163]
14	32	Mors3, modifier of obesity related sterility 3		Lep<ob>	C57BL/6J	BALB/cJ	[163]
14		Mors4, modifier of obesity related sterility 4		Lep<ob>	C57BL/6J	BALB/cJ	[163]
13	5	Mos1, modifier of Sox10 neurocristopathies	Gli3, GLI-Kruppel family member GLI3	Sox10(lacZ)	Sox10	ENU-induced	[44]	Phenotypic allele
4	50	Mos2, modifier of Sox10 neurocristopathies	Magoh, mago-nashi homolog, proliferation-associated	Sox10(lacZ)	Sox10	ENU-induced	[44]	Phenotypic allele
3		Mos3, modifier of Sox10 neurocristopathies		Sox10(lacZ)	Sox10	ENU-induced	[44]
2	60	Moth1, Modifier of tubby hearing 1	Mtap1a, microtubule-associated protein 1 A	Tub	C57BL/6J	AKR/J, CAST/Ei, 129P2/OlaHsd	[164,165]
11	43	Motp1, modifier of Trp53 1		Trp53	129/J	CE/J	[166]
11		Motp2, modifier of Trp53 2		Trp53	129/J	CE/J	[167]
11		Motr1, modifier of tubby retinal degeneration 1		Tub	C57BL/6J	AKR/J	[168]
19	30	Mp53d1, modifier of p53-deficiency 1		Trp53/+	BALB/c	MSM	[169]
19	36	Mp53d2, modifier of p53-deficiency 2		Trp53/+	BALB/c	MSM	[169]
19	45	Mp53d3, modifier of p53-deficiency 3		Trp53/+	BALB/c	MSM	[169]
4		Mpdk1, modifier of polycystic kidney disease 1		Cys1<cpk>	C57BL/6J	CAST/Ei	[170]
4		Mpdk2, modifier of polycystic kidney disease 2		Cys1<cpk>	C57BL/6J	CAST/Ei	[170]
4		Mpdk3, modifier of polycystic kidney disease 3		Cys1<cpk>	C57BL/6J	CAST/Ei	[170]
1		Mpdk4, modifier of polycystic kidney disease 4		Cys1<cpk>	C57BL/6J	CAST/Ei	[170]
2		Mpdk5, modifier of polycystic kidney disease 5		Cys1<cpk>	C57BL/6J	CAST/Ei	[170]
13		Mpdk6, modifier of polycystic kidney disease 6		Cys1<cpk>	C57BL/6J	CAST/Ei	[170]
19		Mpdk7, modifier of polycystic kidney disease 7		Cys1<cpk>	C57BL/6J	CAST/Ei	[170]
3		Mpdk8, modifier of polycystic kidney disease 8		Cys1<cpk>	C57BL/6J	CAST/Ei	[170]
5	58	mrct, modifier of Rinshoken cataract		rct	SJL/J	spontaneous	[171]
3		msrvh1, modifier of susceptibility to renal vascular hypertrophy/hyperplasia 1		Agtr1a	C57BL/6	129/J	[172]
7		Mstat5ab, modifier of signal transducer and activator of transcription 5ab		Stat5ab	C57BL/6	B6.C-Tyrc H1b Hbbd/ByJ (HW80)	[173]
1		Msts1, modifier of Salmonella typhimurium susceptibility 1		Slc11a1	AIRmax	AIRmin	[174]
6	33	Msts2, modifier of Salmonella typhimurium susceptibility 2		Slc11a1	AIRmax	AIRmin	[174]
11	41	Msts3, modifier of Salmonella typhimurium susceptibility 3		Slc11a1	AIRmax	AIRmin	[174]
13	17	Msts4, modifier of Salmonella typhimurium susceptibility 4		Slc11a1	AIRmax	AIRmin	[174]
19	4	Mtes1, metastasis efficiency suppressor gene 1	Candidate gene: Sipa1, signal-induced proliferation-associated	TgN(MMTVPyVT)634Mul	FVB/N	DBA/2J, I/LnJ, NZB/B1NJ	[175,176]	Review of several candidate modifiers for Tg(MMTV-PyMT)-induced breast cancer phenotypes in 18661105
3	44	Mts1, malignant transformation suppression 1	S100a4, S100 calcium binding protein A4	TG(PyV-mT)	A/Sn	A/Sn–S100a4tm1Amba	[177]
19	5	Mvb1, Modifier of vibrator 1	Nxf1, nuclear RNA export factor 1	Pitpna<vb>, Eya1<BOR>, Ap3d1<mh>, Atcay<hes>, Mgrn1<md>, Usp14<ax-J>	C57BL/6J, C3HeB/FeJ, AKR/J, MOLF/EiJ	CAST/Ei	[69,70]
10		Mvb2, modifier of vibrator 2		Pitpna<vb>	C57BL/6J	A/J	[178]
3		Mvb3, modifier of vibrator 3		Pitpna<vb>	C57BL/6J	A/J	[178]
10		mwfh, modifier of white forlock hypopigmentation		Sox10(Dom)	C57BL/6J	C3HeB/FeJLe-a/a	[179]
17	2	Myaa1, modifier of Yaa 1		Yaa	C57BL/6	NZW	[180]
17	23	Myaa2, modifier of Yaa 2		Yaa	C57BL/6	NZW	[180]
3	42	nctm1, Nakano cataract modifier 1		nct	BALB/c	MSM	[181]
10		nctm2, Nakano cataract modifier 2		nct	BALB/c	MSM	[181]
4	71	Nog, noggin	Nog<tm1Amc>	Nbl1<tm1Rmh>	129S6-Nbl1<tm1Rmh>	Nog<tm1Amc>	[182]	Background-dependent synthetic phenotype
Un		Nphrp1, nephropathy 1		Ins2<Akita>	C57BL/6J	ENU-induced	[183]
Un		Nphrp1, nephropathy 1		Ins2<Akita>	C57BL/6J	ENU-induced	[183]
19		Nstr1,nerve sheath tumor resistance QTL 1		Nf1-/+;Trp53-/+cis	C57BL/6J	A/J	[184,185]
15		Nstr2, nerve sheath tumor resistance QTL 2		Nf1-/+;Trp53-/+cis	C57BL/6J	A/J	[185]
18	40	Odsm1, ocular degeneration with sex reversal modifier 1		Ods	FVB/N	A/J	[186,187]
18	12	Otx2m1, orthodenticle homolog 2 (Drosophila) modifier 1		Otx2	C57BL/6	CBA	[188]
2	74	Otx2m2, orthodenticle homolog 2 (Drosophila) modifier 2		Otx2	C57BL/6	CBA	[188]
1	81	Pbwm, pentobarbital withdrawal modifier		Pbw1	C57BL/6J	DBA/2J	[189]
15	38	Plt6	Ep300<Plt6>	Mpl<tm1Wsa>	C57BL/6	ENU-induced	[190]
13	33	Ptch1	Ptch1<FVB>	Hras<K5>	C57BL/6	FVB/N	[191]
3	46	Ptpn22, protein tyrosine phosphatase, non-receptor type 22 (lymphoid)	Ptpn22<tm1.1Kas>	CD45<E613R>	C57BL/6		[192]	Candidate gene for strain (and human) background effects
17		Qdm, H2-Q1 determinant modifier		Qa1	AKR, C57BR/10, CBA, C3H	A, BALB, C57BL/6, NZB	[193]
3	40	Scnm1, sodium channel modifier 1	Scnm1 (3110001I17Rik), splicing factor	Scn8a	C57BL/6	C3H	[32,194]
1	77	Sle1, systematic lupus erythematosus susceptibility 16	Sle16 identity inferred by authors from QTL overlap	Fcgr2b	C57BL/6N	129S4/SvJae	[195]
17	18	Sles1, systemic lupus erythmatosus suppressor 1		Sle1	C57BL/6	NZW	[196,197]
4	58	Sles2, systemic lupus erythmatosus suppressor 2		Sle1	C57BL/6	NZW	[197]
3	35	Sles3, systemic lupus erythmatosus suppressor 3		Sle1	C57BL/6	NZW	[197]
9	2	Sles4, systemic lupus erythmatosus suppressor 4		Sle1	C57BL/6	NZW	[197]
2		Smzn1a, synthetically interacting modifier of Zfp423nur12, 1a		Zfp423<nur12> + Amzn1	BALB/cAnNHsd	129S1/SvImJ	[89]
7		Smzn1b, synthetically interacting modifier of Zfp423nur12, 1b		Zfp423<nur12> + Amzn1	BALB/cAnNHsd	129S1/SvImJ	[89]
13		Smzn2a, synthetically interacting modifier of Zfp423nur12, 2a		Zfp423<nur12> + Amzn2	BALB/cAnNHsd	129S1/SvImJ	[89]
2		Smzn2b, synthetically interacting modifier of Zfp423nur12, 2b		Zfp423<nur12> + Amzn2	BALB/cAnNHsd	129S1/SvImJ	[89]
13		Smzn2c, , synthetically interacting modifier of Zfp423nur12, 2c		Zfp423<nur12> + Amzn2	BALB/cAnNHsd	129S1/SvImJ	[89]
14		Smzn2d, synthetically interacting modifier of Zfp423nur12, 2d		Zfp423<nur12> + Amzn2	BALB/cAnNHsd	129S1/SvImJ	[89]
2		Smzn3, synthetically interacting modifier of Zfp423nur12, 3		Zfp423<nur12> + Amzn3	BALB/cAnNHsd	129S1/SvImJ	[89]
13		Sod1m, superoxide dismutase 1, soluble, modifier		Tg-SOD1<G86R>	FVB/N	C57BL/6 x 129	[198]
5	23	Sox10m2, Sox10Dom modifier 2		Sox10	C57BL/6J	C3HeB/FeJ	[199]
3	80	Sox10m3, Sox10Dom modifier 3		Sox10	C57BL/6J	C3HeB/FeJ	[199]
8	4	Sox10m4, Sox10Dom modifier 4		Sox10	C57BL/6J	C3HeB/FeJ	[199]
11	42	Sox10m5, Sox10Dom modifier 5		Sox10	C57BL/6J	C3HeB/FeJ	[199]
4	76	Ssm1, strain specific modifier of transgene methylation 1		Tg(pHRD)	C57BL/6	DBA/2	[200]
7	73	Suprmam1, suppressor of mammary tumors 1	Candidate gene: Dmbt1, deleted in malignant brain tumors	Trp53<-/+>	BALB/c	C57BL/6	[201]
13	59	Svtms, survival time modifier of Sod2		Sod2	C57BL/6J	DBA/2J	[202]
1		Tcn1, Tgfb1 trangenic F2 between C3H and NOD QTL 1		Tg(Tgfb)	NOD	C3H/HeJ	[203]
7	54	Tcn2, Tgfb1 trangenic F2 between C3H and NOD QTL 2	Candidate gene: Ucp2, uncoupling protein 2	Tg(Tgfb)	NOD	C3H/HeJ	[203]
2		Tcn3, Tgfb1 trangenic F2 between C3H and NOD QTL 3		Tg(Tgfb)	NOD	C3H/HeJ	[203]
14		Tcn4, Tgfb1 trangenic F2 between C3H and NOD QTL 4		Tg(Tgfb)	NOD	C3H/HeJ	[203]
18		Tcn5, Tgfb1 trangenic F2 between C3H and NOD QTL 5		Tg(Tgfb)	NOD	C3H/HeJ	[203]
17	5	tct1, brachyury interacting tail length modifier 1	Candidate gene: may be alleleic to T1 or T2	T	t-haplotypes		[204]
17	5	tct2, brachyury interacting tail length modifier 2		T	t-haplotypes		[205]	Proposed distinct from tct1
13		Tdn1, Tgfb1 trangenic F2 between DBA/2 and NOD QTL 1		Tg(Tgfb)	NOD	DBA/2J	[203]
5	64	Tgfbm1, transforming growth factor beta, modifier 1		Tgfb1	NIH/Ola	C57BL/6J/Ola	[206]
1	106	Tgfbm2, transforming growth factor beta, modifier 2		Tgfb1	C57BL/6JOlaHsd	129S2/SvHsd	[207]
6	5	tint		T	t-haplotypes		[208]
2	43	Tmc1m1, Tmc1 modifier 1		Tmc1(Bth/+)	C3HeB/FeJ	C57BL/6J	[209]
11	35	Tmc1m2, Tmc1 modifier 2		Tmc1(Bth/+)	C3HeB/FeJ	C57BL/6J	[209]
12	3	Tmc1m3, Tmc1 modifier 3		Tmc1(Bth/+)	C3HeB/FeJ	C57BL/6J	[209]
5	30	Tmc1m4, Tmc1 modifier 4		Tmc1(Bth/+)	C3HeB/FeJ	C57BL/6J	[209]
1		unnamed		Ali18	C3HeB/FeJ	C57BL/6J	[210]
15		unnamed		Ali18	C3HeB/FeJ	C57BL/6J	[210]
7		unnamed		Nphs2<tm1Antc>	FVB/N	129/Sv	[211]
3		unnamed		Nphs2<tm1Antc>	FVB/N	129/Sv	[211]
8		unnamed		Nr2e3<rd7>	C57BL/6J	CAST/EiJ	[212]
19		unnamed		Nr2e3<rd7>	C57BL/6J	CAST/EiJ	[212]
7		unnamed		Nr2e3<rd7>	C57BL/6J	AKR/J	[212]	suggestive linakge
11		unnamed		Nr2e3<rd7>	C57BL/6J	AKR/J	[212]	suggestive linakge
17		unnamed		rd3	C57BL/6J	BALB/cByJ	[213]
5		unnamed		rd3	C57BL/6J	BALB/cByJ	[213]
8		unnamed		rd3	C57BL/6J	BALB/cByJ	[213]
14		unnamed		rd3	C57BL/6J	BALB/cByJ	[213]
6		unnamed		rd3	C57BL/6J	BALB/cByJ	[213]
5		unnamed		rd3	C57BL/6J	BALB/cByJ	[213]
14		wrmod1, wobbler modifier 1		wr	C57BL/6J	CAST/Ei	[214]
This list, almost certainly incomplete, was manually edited from entries in the Mouse Genome Database [86,87] with modifier, suppressor or enhancer annotations; independent nested searches of PubMed; authors’ recollections; and referrals from colleagues.

## Sheet: Table References
13. Haston CK, Corey M, Tsui LC (2002) Mapping of genetic factors influencing the weight of cystic fibrosis knockout mice. Mammalian genome : official journal of the International Mammalian Genome Society 13: 614-618.
14. Haston CK, McKerlie C, Newbigging S, Corey M, Rozmahel R, et al. (2002) Detection of modifier loci influencing the lung phenotype of cystic fibrosis knockout mice. Mamm Genome 13: 605-613.
15. Haston CK, Tsui LC (2003) Loci of intestinal distress in cystic fibrosis knockout mice. Physiol Genomics 12: 79-84.
25. Sweet HO (1983) Dilute suppressor, a new suppressor gene in the house mouse. The Journal of heredity 74: 305-306.
26. Moore KJ, Swing DA, Copeland NG, Jenkins NA (1990) Interaction of the murine dilute suppressor gene (dsu) with fourteen coat color mutations. Genetics 125: 421-430.
28. O'Sullivan TN, Wu XS, Rachel RA, Huang JD, Swing DA, et al. (2004) dsu functions in a MYO5A-independent pathway to suppress the coat color of dilute mice. Proc Natl Acad Sci U S A 101: 16831-16836.
32. Buchner DA, Trudeau M, Meisler MH (2003) SCNM1, a putative RNA splicing factor that modifies disease severity in mice. Science 301: 967-969.
39. Blewitt ME, Gendrel AV, Pang Z, Sparrow DB, Whitelaw N, et al. (2008) SmcHD1, containing a structural-maintenance-of-chromosomes hinge domain, has a critical role in X inactivation. Nat Genet 40: 663-669.
40. Ashe A, Morgan DK, Whitelaw NC, Bruxner TJ, Vickaryous NK, et al. (2008) A genome-wide screen for modifiers of transgene variegation identifies genes with critical roles in development. Genome Biol 9: R182.
42. Blewitt ME, Vickaryous NK, Hemley SJ, Ashe A, Bruxner TJ, et al. (2005) An N-ethyl-N-nitrosourea screen for genes involved in variegation in the mouse. Proc Natl Acad Sci U S A 102: 7629-7634.
43. Youngson NA, Vickaryous N, van der Horst A, Epp T, Harten S, et al. (2011) A missense mutation in the transcription factor Foxo3a causes teratomas and oocyte abnormalities in mice. Mammalian genome : official journal of the International Mammalian Genome Society 22: 235-248.
44. Matera I, Watkins-Chow DE, Loftus SK, Hou L, Incao A, et al. (2008) A sensitized mutagenesis screen identifies Gli3 as a modifier of Sox10 neurocristopathy. Human molecular genetics 17: 2118-2131.
51. Crist RC, Roth JJ, Lisanti MP, Siracusa LD, Buchberg AM (2011) Identification of Mom12 and Mom13, two novel modifier loci of Apc (Min) -mediated intestinal tumorigenesis. Cell cycle 10: 1092-1099.
52. Oikarinen SI, Cleveland AG, Cork KM, Bynote KK, Rafter JJ, et al. (2009) Genetic mapping of Mom5, a novel modifier of Apc(Min)-induced intestinal tumorigenesis. Carcinogenesis 30: 1591-1596.
53. Kwong LN, Shedlovsky A, Biehl BS, Clipson L, Pasch CA, et al. (2007) Identification of Mom7, a novel modifier of Apc(Min/+) on mouse chromosome 18. Genetics 176: 1237-1244.
54. Haines J, Johnson V, Pack K, Suraweera N, Slijepcevic P, et al. (2005) Genetic basis of variation in adenoma multiplicity in ApcMin/+ Mom1S mice. Proc Natl Acad Sci U S A 102: 2868-2873.
56. Cormier RT, Bilger A, Lillich AJ, Halberg RB, Hong KH, et al. (2000) The Mom1AKR intestinal tumor resistance region consists of Pla2g2a and a locus distal to D4Mit64. Oncogene 19: 3182-3192.
57. Dietrich WF, Lander ES, Smith JS, Moser AR, Gould KA, et al. (1993) Genetic identification of Mom-1, a major modifier locus affecting Min-induced intestinal neoplasia in the mouse. Cell 75: 631-639.
59. MacPhee M, Chepenik KP, Liddell RA, Nelson KK, Siracusa LD, et al. (1995) The secretory phospholipase A2 gene is a candidate for the Mom1 locus, a major modifier of ApcMin-induced intestinal neoplasia. Cell 81: 957-966.
60. Cormier RT, Hong KH, Halberg RB, Hawkins TL, Richardson P, et al. (1997) Secretory phospholipase Pla2g2a confers resistance to intestinal tumorigenesis. Nat Genet 17: 88-91.
64. Wheeler FC, Fernandez L, Carlson KM, Wolf MJ, Rockman HA, et al. (2005) QTL mapping in a mouse model of cardiomyopathy reveals an ancestral modifier allele affecting heart function and survival. Mamm Genome 16: 414-423.
65. Wheeler FC, Tang H, Marks OA, Hadnott TN, Chu PL, et al. (2009) Tnni3k modifies disease progression in murine models of cardiomyopathy. PLoS Genet 5: e1000647.
69. Floyd JA, Gold DA, Concepcion D, Poon TH, Wang X, et al. (2003) A natural allele of Nxf1 suppresses retrovirus insertional mutations. Nat Genet 35: 221-228.
70. Concepcion D, Flores-Garcia L, Hamilton BA (2009) Multipotent genetic suppression of retrotransposon-induced mutations by Nxf1 through fine-tuning of alternative splicing. PLoS Genet 5: e1000484.
71. Johnson KR, Lane PW, Ward-Bailey P, Davisson MT (1995) Mapping the mouse dactylaplasia mutation, Dac, and a gene that controls its expression, mdac. Genomics 29: 457-464.
74. Kano H, Kurahashi H, Toda T (2007) Genetically regulated epigenetic transcriptional activation of retrotransposon insertion confers mouse dactylaplasia phenotype. Proc Natl Acad Sci U S A 104: 19034-19039.
86. Eppig JT, Blake JA, Bult CJ, Kadin JA, Richardson JE (2011) The Mouse Genome Database (MGD): comprehensive resource for genetics and genomics of the laboratory mouse. Nucleic acids research.
87. Blake JA, Bult CJ, Kadin JA, Richardson JE, Eppig JT (2011) The Mouse Genome Database (MGD): premier model organism resource for mammalian genomics and genetics. Nucleic acids research 39: D842-848.
88. Heaney JD, Michelson MV, Youngren KK, Lam MY, Nadeau JH (2009) Deletion of eIF2beta suppresses testicular cancer incidence and causes recessive lethality in agouti-yellow mice. Hum Mol Genet 18: 1395-1404.
89. Alcaraz WA, Chen E, Valdes P, Kim E, Lo YH, et al. (2011) Modifier genes and non-genetic factors reshape anatomical deficits in Zfp423-deficient mice. Hum Mol Genet 20: 3822-3830.
90. Winter SF, Hunter KW (2008) Mouse modifier genes in mammary tumorigenesis and metastasis. J Mammary Gland Biol Neoplasia 13: 337-342.
91. Le Voyer T, Lu Z, Babb J, Lifsted T, Williams M, et al. (2000) An epistatic interaction controls the latency of a transgene-induced mammary tumor. Mamm Genome 11: 883-889.
92. Seidelmann SB, Kuo C, Pleskac N, Molina J, Sayers S, et al. (2008) Athsq1 is an atherosclerosis modifier locus with dramatic effects on lesion area and prominent accumulation of versican. Arterioscler Thromb Vasc Biol 28: 2180-2186.
93. Sebastiani G, Krzywkowski P, Dudal S, Yu M, Paquette J, et al. (2006) Mapping genetic modulators of amyloid plaque deposition in TgCRND8 transgenic mice. Hum Mol Genet 15: 2313-2323.
94. Agulnik, II, Agulnik SI, Saatkamp BD, Silver LM (1998) Sex-specific modifiers of tail development in mice heterozygous for the brachyury (T) mutation. Mamm Genome 9: 107-110.
95. Ermann J, Garrett WS, Kuchroo J, Rourida K, Glickman JN, et al. (2011) Severity of innate immune-mediated colitis is controlled by the cytokine deficiency-induced colitis susceptibility-1 (Cdcs1) locus. Proceedings of the National Academy of Sciences of the United States of America 108: 7137-7141.
96. Farmer MA, Sundberg JP, Bristol IJ, Churchill GA, Li R, et al. (2001) A major quantitative trait locus on chromosome 3 controls colitis severity in IL-10-deficient mice. Proceedings of the National Academy of Sciences of the United States of America 98: 13820-13825.
97. Mahler M, Most C, Schmidtke S, Sundberg JP, Li R, et al. (2002) Genetics of colitis susceptibility in IL-10-deficient mice: backcross versus F2 results contrasted by principal component analysis. Genomics 80: 274-282.
98. Rozmahel R, Wilschanski M, Matin A, Plyte S, Oliver M, et al. (1996) Modulation of disease severity in cystic fibrosis transmembrane conductance regulator deficient mice by a secondary genetic factor. Nat Genet 12: 280-287.
99. Norkina O, De Lisle RC (2005) Potential genetic modifiers of the cystic fibrosis intestinal inflammatory phenotype on mouse chromosomes 1, 9, and 10. BMC Genet 6: 29.
100. Maddatu TP, Garvey SM, Schroeder DG, Zhang W, Kim SY, et al. (2005) Dilated cardiomyopathy in the nmd mouse: transgenic rescue and QTLs that improve cardiac function and survival. Hum Mol Genet 14: 3179-3189.
101. Gould DB, Marchant JK, Savinova OV, Smith RS, John SW (2007) Col4a1 mutation causes endoplasmic reticulum stress and genetically modifiable ocular dysgenesis. Hum Mol Genet 16: 798-807.
102. Takeshita S, Moritani M, Kunika K, Inoue H, Itakura M (2006) Diabetic modifier QTLs identified in F2 intercrosses between Akita and A/J mice. Mamm Genome 17: 927-940.
103. Heydemann A, Ceco E, Lim JE, Hadhazy M, Ryder P, et al. (2009) Latent TGF-beta-binding protein 4 modifies muscular dystrophy in mice. The Journal of clinical investigation 119: 3703-3712.
104. Swaggart KA, Heydemann A, Palmer AA, McNally EM (2011) Distinct genetic regions modify specific muscle groups in muscular dystrophy. Physiological genomics 43: 24-31.
105. Karlsson J, Johannesson M, Lindvall T, Wernhoff P, Holmdahl R, et al. (2005) Genetic interactions in Eae2 control collagen-induced arthritis and the CD4+/CD8+ T cell ratio. J Immunol 174: 533-541.
106. Sundvall M, Jirholt J, Yang HT, Jansson L, Engstrom A, et al. (1995) Identification of murine loci associated with susceptibility to chronic experimental autoimmune encephalomyelitis. Nat Genet 10: 313-317.
107. Rhim H, Dunn KJ, Aronzon A, Mac S, Cheng M, et al. (2000) Spatially restricted hypopigmentation associated with an Ednrbs-modifying locus on mouse chromosome 10. Genome Res 10: 17-29.
108. Leder A, McMenamin J, Fontaine K, Bishop A, Leder P (2005) zeta-/- Thalassemic mice are affected by two modifying loci and display unanticipated somatic recombination leading to inherited variation. Hum Mol Genet 14: 615-625.
109. Bensaid M, Fruchon S, Mazeres C, Bahram S, Roth MP, et al. (2004) Multigenic control of hepatic iron loading in a murine model of hemochromatosis. Gastroenterology 126: 1400-1408.
110. Chan KT, Papeta N, Martino J, Zheng Z, Frankel RZ, et al. (2009) Accelerated development of collapsing glomerulopathy in mice congenic for the HIVAN1 locus. Kidney Int 75: 366-372.
111. Suzuki M, Carlson KM, Marchuk DA, Rockman HA (2002) Genetic modifier loci affecting survival and cardiac function in murine dilated cardiomyopathy. Circulation 105: 1824-1829.
112. Le Corvoisier P, Park HY, Carlson KM, Marchuk DA, Rockman HA (2003) Multiple quantitative trait loci modify the heart failure phenotype in murine cardiomyopathy. Hum Mol Genet 12: 3097-3107.
113. Peters LL, Swearingen RA, Andersen SG, Gwynn B, Lambert AJ, et al. (2004) Identification of quantitative trait loci that modify the severity of hereditary spherocytosis in wan, a new mouse model of band-3 deficiency. Blood 103: 3233-3240.
114. Iakoubova OA, Dushkin H, Beier DR (1995) Localization of a murine recessive polycystic kidney disease mutation and modifying loci that affect disease severity. Genomics 26: 107-114.
115. Liu PY, Vikis H, James M, Lu Y, Wang DL, et al. (2009) Identification of Las2, a major modifier gene affecting the Pas1 mouse lung tumor susceptibility locus. Cancer Res 69: 6290-6298.
116. Vidal S, Kono DH, Theofilopoulos AN (1998) Loci predisposing to autoimmunity in MRL-Fas lpr and C57BL/6-Faslpr mice. J Clin Invest 101: 696-702.
117. Santiago-Raber ML, Haraldsson MK, Theofilopoulos AN, Kono DH (2007) Characterization of reciprocal Lmb1-4 interval MRL-Faslpr and C57BL/6-Faslpr congenic mice reveals significant effects from Lmb3. J Immunol 178: 8195-8202.
118. Wang Y, Nose M, Kamoto T, Nishimura M, Hiai H (1997) Host modifier genes affect mouse autoimmunity induced by the lpr gene. Am J Pathol 151: 1791-1798.
119. Watson ML, Rao JK, Gilkeson GS, Ruiz P, Eicher EM, et al. (1992) Genetic analysis of MRL-lpr mice: relationship of the Fas apoptosis gene to disease manifestations and renal disease-modifying loci. J Exp Med 176: 1645-1656.
120. Matossian-Rogers A, DeGiorgi L, Povey S (1983) Alloimmune interactions of a lymphoproliferative disease-inducer gene Arp and linkage to Pep-7. Immunogenetics 18: 639-648.
121. Reilly KM, Tuskan RG, Christy E, Loisel DA, Ledger J, et al. (2004) Susceptibility to astrocytoma in mice mutant for Nf1 and Trp53 is linked to chromosome 11 and subject to epigenetic effects. Proc Natl Acad Sci U S A 101: 13008-13013.
122. Phillips RJS (1980) Modification of c-locus alleles - Mcm. Mouse News Lett 62: 51-52.
123. Letts VA, Schork NJ, Copp AJ, Bernfield M, Frankel WN (1995) A curly-tail modifier locus, mct1, on mouse chromosome 17. Genomics 29: 719-724.
124. Johnson KR, Lane PW, Cook SA, Harris BS, Ward-Bailey PF, et al. (2003) Curly bare (cub), a new mouse mutation on chromosome 11 causing skin and hair abnormalities, and a modifier gene (mcub) on chromosome 5. Genomics 81: 6-14.
125. Johnson KR, Zheng QY, Noben-Trauth K (2006) Strain background effects and genetic modifiers of hearing in mice. Brain Res 1091: 79-88.
126. Schultz JM, Yang Y, Caride AJ, Filoteo AG, Penheiter AR, et al. (2005) Modification of human hearing loss by plasma-membrane calcium pump PMCA2. N Engl J Med 352: 1557-1564.
127. Croteau S, Roquis D, Charron MC, Frappier D, Yavin D, et al. (2005) Increased plasticity of genomic imprinting of Dlk1 in brain is due to genetic and epigenetic factors. Mamm Genome 16: 127-135.
128. Varga L, Muller G, Szabo G, Pinke O, Korom E, et al. (2003) Mapping modifiers affecting muscularity of the myostatin mutant (Mstn(Cmpt-dl1Abc)) compact mouse. Genetics 165: 257-267.
129. Fang Q, Longo-Guess C, Gagnon LH, Mortensen AH, Dolan DF, et al. (2011) A modifier gene alleviates hypothyroidism-induced hearing impairment in Pou1f1dw dwarf mice. Genetics 189: 665-673.
130. Niu H, Li X, Makmura L, Friedman RA (2008) Mapping of genetic modifiers of Eya1 ( bor/bor ) in CAST/EiJ and BALB/cJ that suppress cochlear aplasia and associated deafness. Mamm Genome 19: 634-639.
131. Niu H, Makmura L, Shen T, Sheth SS, Blair K, et al. (2006) Identification of two major loci that suppress hearing loss and cochlear dysmorphogenesis in Eya1bor/bor mice. Genomics 88: 302-308.
132. Dragani TA, Peissel B, Zanesi N, Aloisi A, Dai Y, et al. (2000) Mapping of melanoma modifier loci in RET transgenic mice. Jpn J Cancer Res 91: 1142-1147.
133. Cheli Y, Jensen D, Marchese P, Habart D, Wiltshire T, et al. (2008) The Modifier of hemostasis (Mh) locus on chromosome 4 controls in vivo hemostasis of Gp6-/- mice. Blood 111: 1266-1273.
134. Calvert JA, Dedos SG, Hawker K, Fleming M, Lewis MA, et al. (2011) A missense mutation in Fgfr1 causes ear and skull defects in hush puppy mice. Mammalian genome : official journal of the International Mammalian Genome Society 22: 290-305.
135. Speca DJ, Rabbee N, Chihara D, Speed TP, Peterson AS (2006) A genetic screen for behavioral mutations that perturb dopaminergic homeostasis in mice. Genes Brain Behav 5: 19-28.
136. Le Voyer T, Rouse J, Lu Z, Lifsted T, Williams M, et al. (2001) Three loci modify growth of a transgene-induced mammary tumor: suppression of proliferation associated with decreased microvessel density. Genomics 74: 253-261.
137. Lancaster M, Rouse J, Hunter KW (2005) Modifiers of mammary tumor progression and metastasis on mouse chromosomes 7, 9, and 17. Mamm Genome 16: 120-126.
138. Upadhya P, Churchill G, Birkenmeier EH, Barker JE, Frankel WN (1999) Genetic modifiers of polycystic kidney disease in intersubspecific KAT2J mutants. Genomics 58: 129-137.
139. Cox GA, Mahaffey CL, Frankel WN (1998) Identification of the mouse neuromuscular degeneration gene and mapping of a second site suppressor allele. Neuron 21: 1327-1337.
140. Rozmahel R, Mount HT, Chen F, Nguyen V, Huang J, et al. (2002) Alleles at the Nicastrin locus modify presenilin 1- deficiency phenotype. Proc Natl Acad Sci U S A 99: 14452-14457.
141. Zhang J, Erickson RP (2000) A modifier of Niemann Pick C 1 maps to mouse chromosome 19. Mamm Genome 11: 69-71.
142. Stoehr JP, Byers JE, Clee SM, Lan H, Boronenkov IV, et al. (2004) Identification of major quantitative trait loci controlling body weight variation in ob/ob mice. Diabetes 53: 245-249.
143. Valenza-Schaerly P, Pickard B, Walter J, Jung M, Pourcel L, et al. (2001) A dominant modifier of transgene methylation is mapped by QTL analysis to mouse chromosome 13. Genome Res 11: 382-388.
144. Wong G, Conger SB, Burmeister M (2006) Mapping of genetic modifiers affecting the eye phenotype of ocular retardation (Chx10or-J) mice. Mamm Genome 17: 518-525.
145. Bergren SK, Chen S, Galecki A, Kearney JA (2005) Genetic modifiers affecting severity of epilepsy caused by mutation of sodium channel Scn2a. Mamm Genome 16: 683-690.
146. Jorge BS, Campbell CM, Miller AR, Rutter ED, Gurnett CA, et al. (2011) Voltage-gated potassium channel KCNV2 (Kv8.2) contributes to epilepsy susceptibility. Proceedings of the National Academy of Sciences of the United States of America 108: 5443-5448.
147. Bergren SK, Rutter ED, Kearney JA (2009) Fine mapping of an epilepsy modifier gene on mouse Chromosome 19. Mammalian genome : official journal of the International Mammalian Genome Society 20: 359-366.
148. Murcia CL, Gulden FO, Cherosky NA, Herrup K (2007) A genetic study of the suppressors of the Engrailed-1 cerebellar phenotype. Brain Res 1140: 170-178.
149. Wu R, Ma CX, Hou W, Corva P, Medrano JF (2005) Functional mapping of quantitative trait loci that interact with the hg mutation to regulate growth trajectories in mice. Genetics 171: 239-249.
150. Farber CR, Corva PM, Medrano JF (2006) Genome-wide isolation of growth and obesity QTL using mouse speed congenic strains. BMC Genomics 7: 102.
151. Halberg RB, Katzung DS, Hoff PD, Moser AR, Cole CE, et al. (2000) Tumorigenesis in the multiple intestinal neoplasia mouse: redundancy of negative regulators and specificity of modifiers. Proc Natl Acad Sci U S A 97: 3461-3466.
152. Moser AR, Dove WF, Roth KA, Gordon JI (1992) The Min (multiple intestinal neoplasia) mutation: its effect on gut epithelial cell differentiation and interaction with a modifier system. J Cell Biol 116: 1517-1526.
153. Baran AA, Silverman KA, Zeskand J, Koratkar R, Palmer A, et al. (2007) The modifier of Min 2 (Mom2) locus: embryonic lethality of a mutation in the Atp5a1 gene suggests a novel mechanism of polyp suppression. Genome Res 17: 566-576.
154. Suraweera N, Haines J, McCart A, Rogers P, Latchford A, et al. (2006) Genetic determinants modulate susceptibility to pregnancy-associated tumourigenesis in a recombinant line of Min mice. Hum Mol Genet 15: 3429-3435.
155. Yang L, Andrade MF, Labialle S, Moussette S, Geneau G, et al. (2008) Parental effect of DNA (Cytosine-5) methyltransferase 1 on grandparental-origin-dependent transmission ratio distortion in mouse crosses and human families. Genetics 178: 35-45.
156. Gaudet F, Rideout WM, 3rd, Meissner A, Dausman J, Leonhardt H, et al. (2004) Dnmt1 expression in pre- and postimplantation embryogenesis and the maintenance of IAP silencing. Mol Cell Biol 24: 1640-1648.
157. Cormier RT, Dove WF (2000) Dnmt1N/+ reduces the net growth rate and multiplicity of intestinal adenomas in C57BL/6-multiple intestinal neoplasia (Min)/+ mice independently of p53 but demonstrates strong synergy with the modifier of Min 1(AKR) resistance allele. Cancer Res 60: 3965-3970.
158. Megosh LC, Hu J, George K, O'Brien TG (2002) Genetic control of polyamine-dependent susceptibility to skin tumorigenesis. Genomics 79: 505-512.
159. George K, Iacobucci A, Uitto J, O'Brien TG (2005) Identification of an X-linked locus modifying mouse skin tumor susceptibility. Mol Carcinog 44: 212-218.
160. Woo DD, Nguyen DK, Khatibi N, Olsen P (1997) Genetic identification of two major modifier loci of polycystic kidney disease progression in pcy mice. J Clin Invest 100: 1934-1940.
161. Danciger M, Matthes MT, Yasamura D, Akhmedov NB, Rickabaugh T, et al. (2000) A QTL on distal chromosome 3 that influences the severity of light-induced damage to mouse photoreceptors. Mamm Genome 11: 422-427.
162. Johnson BA, Aoyama N, Friedell NH, Ikeda S, Ikeda A (2008) Genetic modification of the schisis phenotype in a mouse model of X-linked retinoschisis. Genetics 178: 1785-1794.
163. Ewart-Toland A, Mounzih K, Qiu J, Chehab FF (1999) Effect of the genetic background on the reproduction of leptin-deficient obese mice. Endocrinology 140: 732-738.
164. Ikeda A, Zheng QY, Zuberi AR, Johnson KR, Naggert JK, et al. (2002) Microtubule-associated protein 1A is a modifier of tubby hearing (moth1). Nat Genet 30: 401-405.
165. Ikeda A, Zheng QY, Rosenstiel P, Maddatu T, Zuberi AR, et al. (1999) Genetic modification of hearing in tubby mice: evidence for the existence of a major gene (moth1) which protects tubby mice from hearing loss. Hum Mol Genet 8: 1761-1767.
166. Evans SC, Liang M, Amos C, Gu X, Lozano G (2004) A novel genetic modifier of p53, mop1, results in embryonic lethality. Mamm Genome 15: 415-423.
167. Liang M, Ayanga B, Du S, Godwin AK, Hartsock JK, et al. (2008) Ovca1, a candidate gene of the genetic modifier of Tp53, Mop2, affects mouse embryonic lethality. Genes Chromosomes Cancer 47: 315-325.
168. Ikeda A, Naggert JK, Nishina PM (2002) Genetic modification of retinal degeneration in tubby mice. Exp Eye Res 74: 455-461.
169. Ochiai Y, Tamura Y, Saito Y, Matsuki A, Wakabayashi Y, et al. (2003) Mapping of genetic modifiers of thymic lymphoma development in p53-knockout mice. Oncogene 22: 1098-1102.
170. Mrug M, Li R, Cui X, Schoeb TR, Churchill GA, et al. (2005) Kinesin family member 12 is a candidate polycystic kidney disease modifier in the cpk mouse. J Am Soc Nephrol 16: 905-916.
171. Maeda YY, Funata N, Takahama S, Sugata Y, Yonekawa H (2001) Two interactive genes responsible for a new inherited cataract (RCT) in the mouse. Mamm Genome 12: 278-283.
172. Le TH, Fogo AB, Salzler HR, Vinogradova T, Oliverio MI, et al. (2004) Modifier locus on mouse chromosome 3 for renal vascular pathology in AT1A receptor-deficiency. Hypertension 43: 445-451.
173. Couldrey C, Bradley HL, Bunting KD (2005) A STAT5 modifier locus on murine chromosome 7 modulates engraftment of hematopoietic stem cells during steady-state hematopoiesis. Blood 105: 1476-1483.
174. Borrego A, Peters LC, Jensen JR, Ribeiro OG, Koury Cabrera WH, et al. (2006) Genetic determinants of acute inflammation regulate Salmonella infection and modulate Slc11a1 gene (formerly Nramp1) effects in selected mouse lines. Microbes Infect 8: 2766-2771.
175. Park YG, Zhao X, Lesueur F, Lowy DR, Lancaster M, et al. (2005) Sipa1 is a candidate for underlying the metastasis efficiency modifier locus Mtes1. Nature genetics 37: 1055-1062.
176. Hunter KW, Broman KW, Voyer TL, Lukes L, Cozma D, et al. (2001) Predisposition to efficient mammary tumor metastatic progression is linked to the breast cancer metastasis suppressor gene Brms1. Cancer Res 61: 8866-8872.
177. Grum-Schwensen B, Klingelhofer J, Grigorian M, Almholt K, Nielsen BS, et al. (2010) Lung metastasis fails in MMTV-PyMT oncomice lacking S100A4 due to a T-cell deficiency in primary tumors. Cancer research 70: 936-947.
178. Concepcion D, Johannes F, Lo YH, Yao J, Fong J, et al. (2011) Modifier genes for mouse phosphatidylinositol transfer protein alpha (vibrator) that bypass juvenile lethality. Genetics 187: 1185-1191.
179. Southard-Smith EM, Angrist M, Ellison JS, Agarwala R, Baxevanis AD, et al. (1999) The Sox10(Dom) mouse: modeling the genetic variation of Waardenburg-Shah (WS4) syndrome. Genome Res 9: 215-225.
180. Santiago ML, Mary C, Parzy D, Jacquet C, Montagutelli X, et al. (1998) Linkage of a major quantitative trait locus to Yaa gene-induced lupus-like nephritis in (NZW x C57BL/6)F1 mice. Eur J Immunol 28: 4257-4267.
181. Narita M, Wang Y, Kita A, Omi N, Yamada Y, et al. (2002) Genetic analysis of Nakano Cataract and its modifier genes in mice. Exp Eye Res 75: 745-751.
182. Dionne MS, Skarnes WC, Harland RM (2001) Mutation and analysis of Dan, the founding member of the Dan family of transforming growth factor beta antagonists. Mol Cell Biol 21: 636-643.
183. Tchekneva EE, Rinchik EM, Polosukhina D, Davis LS, Kadkina V, et al. (2007) A sensitized screen of N-ethyl-N-nitrosourea-mutagenized mice identifies dominant mutants predisposed to diabetic nephropathy. Journal of the American Society of Nephrology : JASN 18: 103-112.
184. Walrath JC, Fox K, Truffer E, Gregory Alvord W, Quinones OA, et al. (2009) Chr 19(A/J) modifies tumor resistance in a sex- and parent-of-origin-specific manner. Mamm Genome 20: 214-223.
185. Reilly KM, Broman KW, Bronson RT, Tsang S, Loisel DA, et al. (2006) An imprinted locus epistatically influences Nstr1 and Nstr2 to control resistance to nerve sheath tumors in a neurofibromatosis type 1 mouse model. Cancer Res 66: 62-68.
186. Poirier C, Qin Y, Adams CP, Anaya Y, Singer JB, et al. (2004) A complex interaction of imprinted and maternal-effect genes modifies sex determination in Odd Sex (Ods) mice. Genetics 168: 1557-1562.
187. Qin Y, Poirier C, Truong C, Schumacher A, Agoulnik AI, et al. (2003) A major locus on mouse chromosome 18 controls XX sex reversal in Odd Sex (Ods) mice. Hum Mol Genet 12: 509-515.
188. Hide T, Hatakeyama J, Kimura-Yoshida C, Tian E, Takeda N, et al. (2002) Genetic modifiers of otocephalic phenotypes in Otx2 heterozygous mutant mice. Development 129: 4347-4357.
189. Hood HM, Belknap JK, Crabbe JC, Buck KJ (2001) Genomewide search for epistasis in a complex trait: pentobarbital withdrawal convulsions in mice. Behav Genet 31: 93-100.
190. Kauppi M, Murphy JM, de Graaf CA, Hyland CD, Greig KT, et al. (2008) Point mutation in the gene encoding p300 suppresses thrombocytopenia in Mpl-/- mice. Blood 112: 3148-3153.
191. Wakabayashi Y, Mao JH, Brown K, Girardi M, Balmain A (2007) Promotion of Hras-induced squamous carcinomas by a polymorphic variant of the Patched gene in FVB mice. Nature 445: 761-765.
192. Zikherman J, Hermiston M, Steiner D, Hasegawa K, Chan A, et al. (2009) PTPN22 deficiency cooperates with the CD45 E613R allele to break tolerance on a non-autoimmune background. J Immunol 182: 4093-4106.
193. Aldrich CJ, Rodgers JR, Rich RR (1988) Regulation of Qa-1 expression and determinant modification by an H-2D-linked gene, Qdm. Immunogenetics 28: 334-344.
194. Sprunger LK, Escayg A, Tallaksen-Greene S, Albin RL, Meisler MH (1999) Dystonia associated with mutation of the neuronal sodium channel Scn8a and identification of the modifier locus Scnm1 on mouse chromosome 3. Hum Mol Genet 8: 471-479.
195. Boross P, Arandhara VL, Martin-Ramirez J, Santiago-Raber ML, Carlucci F, et al. (2011) The inhibiting Fc receptor for IgG, FcgammaRIIB, is a modifier of autoimmune susceptibility. Journal of immunology 187: 1304-1313.
196. Subramanian S, Tus K, Li QZ, Wang A, Tian XH, et al. (2006) A Tlr7 translocation accelerates systemic autoimmunity in murine lupus. Proceedings of the National Academy of Sciences of the United States of America 103: 9970-9975.
197. Morel L, Tian XH, Croker BP, Wakeland EK (1999) Epistatic modifiers of autoimmunity in a murine model of lupus nephritis. Immunity 11: 131-139.
198. Kunst CB, Messer L, Gordon J, Haines J, Patterson D (2000) Genetic mapping of a mouse modifier gene that can prevent ALS onset. Genomics 70: 181-189.
199. Owens SE, Broman KW, Wiltshire T, Elmore JB, Bradley KM, et al. (2005) Genome-wide linkage identifies novel modifier loci of aganglionosis in the Sox10Dom model of Hirschsprung disease. Hum Mol Genet 14: 1549-1558.
200. Engler P, Haasch D, Pinkert CA, Doglio L, Glymour M, et al. (1991) A strain-specific modifier on mouse chromosome 4 controls the methylation of independent transgene loci. Cell 65: 939-947.
201. Blackburn AC, Hill LZ, Roberts AL, Wang J, Aud D, et al. (2007) Genetic mapping in mice identifies DMBT1 as a candidate modifier of mammary tumors and breast cancer risk. Am J Pathol 170: 2030-2041.
202. Huang TT, Naeemuddin M, Elchuri S, Yamaguchi M, Kozy HM, et al. (2006) Genetic modifiers of the phenotype of mice deficient in mitochondrial superoxide dismutase. Hum Mol Genet 15: 1187-1194.
203. Suzuki T, Moritani M, Yoshino M, Kagami M, Iwasaki S, et al. (2008) Diabetic modifier QTLs in F(2) intercrosses carrying homozygous transgene of TGF-beta. Mamm Genome 19: 15-25.
204. Bennett D (1964) Abnormalities Associated with a Chromosome Region in the Mouse. Ii. Embryological Effects of Lethal Alleles in the T-Region. Science 144: 263-267.
205. Nadeau JH, Varnum D, Burkart D (1989) Genetic evidence for two t complex tail interaction (tct) loci in t haplotypes. Genetics 122: 895-903.
206. Bonyadi M, Rusholme SA, Cousins FM, Su HC, Biron CA, et al. (1997) Mapping of a major genetic modifier of embryonic lethality in TGF beta 1 knockout mice. Nat Genet 15: 207-211.
207. Tang Y, McKinnon ML, Leong LM, Rusholme SA, Wang S, et al. (2003) Genetic modifiers interact with maternal determinants in vascular development of Tgfb1(-/-) mice. Hum Mol Genet 12: 1579-1589.
208. Wu JI, Centilli MA, Vasquez G, Young S, Scolnick J, et al. (2007) Tint maps to mouse chromosome 6 and may interact with a notochordal enhancer of Brachyury. Genetics 177: 1151-1161.
209. Noguchi Y, Kurima K, Makishima T, de Angelis MH, Fuchs H, et al. (2006) Multiple quantitative trait loci modify cochlear hair cell degeneration in the Beethoven (Tmc1Bth) mouse model of progressive hearing loss DFNA36. Genetics 173: 2111-2119.
210. Abe K, Klaften M, Narita A, Kimura T, Imai K, et al. (2009) Genome-wide search for genes that modulate inflammatory arthritis caused by Ali18 mutation in mice. Mamm Genome 20: 152-161.
211. Ratelade J, Lavin TA, Muda AO, Morisset L, Mollet G, et al. (2008) Maternal environment interacts with modifier genes to influence progression of nephrotic syndrome. J Am Soc Nephrol 19: 1491-1499.
212. Haider NB, Zhang W, Hurd R, Ikeda A, Nystuen AM, et al. (2008) Mapping of genetic modifiers of Nr2e3 rd7/rd7 that suppress retinal degeneration and restore blue cone cells to normal quantity. Mamm Genome 19: 145-154.
213. Danciger M, Ogando D, Yang H, Matthes MT, Yu N, et al. (2008) Genetic modifiers of retinal degeneration in the rd3 mouse. Invest Ophthalmol Vis Sci 49: 2863-2869.
214. Ulbrich M, Schmidt VC, Ronsiek M, Mussmann A, Bartsch JW, et al. (2002) Genetic modifiers that aggravate the neurological phenotype of the wobbler mouse. Neuroreport 13: 535-539.

## Sheet: All References
1. Carlson EA (1981) Genes, Radiation and Society: The Life and Work of H. J. Muller. Ithaca: Cornell Universtiy Press. 457 p.
2. Sturtevant AH (1965) A History of Genetics. New Yourk: Harper & Row.
3. Castle WE (1912) The inconstancy of unit-characters. Am Naturalist 46: 352-362.
4. Castle WE (1916) Further studies on piebald rats and selection. Carnegie Inst Wash Publ No 241: 161-192.
5. Dexter JS (1914) The analysis of a case of continuous variation in Drosophila by a study of its linkage relationships. Am Naturalist 48: 712-758.
6. Castle WE (1919) Piebald Rats and the Theory of Genes. Proc Natl Acad Sci U S A 5: 126-130.
7. Castle WE (1951) Variation in the hooded pattern of rats, and a new allele of hooded. Genetics 36: 254-266.
8. Altenburg E, Muller HJ (1920) The Genetic Basis of Truncate Wing,-an Inconstant and Modifiable Character in Drosophila. Genetics 5: 1-59.
9. Cutting GR (2010) Modifier genes in Mendelian disorders: the example of cystic fibrosis. Annals of the New York Academy of Sciences 1214: 57-69.
10. Wright FA, Strug LJ, Doshi VK, Commander CW, Blackman SM, et al. (2011) Genome-wide association and linkage identify modifier loci of lung disease severity in cystic fibrosis at 11p13 and 20q13.2. Nature genetics 43: 539-546.
11. Gu Y, Harley IT, Henderson LB, Aronow BJ, Vietor I, et al. (2009) Identification of IFRD1 as a modifier gene for cystic fibrosis lung disease. Nature 458: 1039-1042.
12. Rozmahel R, Gyomorey K, Plyte S, Nguyen V, Wilschanski M, et al. (1997) Incomplete rescue of cystic fibrosis transmembrane conductance regulator deficient mice by the human CFTR cDNA. Human molecular genetics 6: 1153-1162.
13. Haston CK, Corey M, Tsui LC (2002) Mapping of genetic factors influencing the weight of cystic fibrosis knockout mice. Mammalian genome : official journal of the International Mammalian Genome Society 13: 614-618.
14. Haston CK, McKerlie C, Newbigging S, Corey M, Rozmahel R, et al. (2002) Detection of modifier loci influencing the lung phenotype of cystic fibrosis knockout mice. Mamm Genome 13: 605-613.
15. Haston CK, Tsui LC (2003) Loci of intestinal distress in cystic fibrosis knockout mice. Physiol Genomics 12: 79-84.
16. Zielenski J, Corey M, Rozmahel R, Markiewicz D, Aznarez I, et al. (1999) Detection of a cystic fibrosis modifier locus for meconium ileus on human chromosome 19q13. Nature genetics 22: 128-129.
17. Louie CM, Caridi G, Lopes VS, Brancati F, Kispert A, et al. (2010) AHI1 is required for photoreceptor outer segment development and is a modifier for retinal degeneration in nephronophthisis. Nat Genet 42: 175-180.
18. Girirajan S, Rosenfeld JA, Cooper GM, Antonacci F, Siswara P, et al. (2010) A recurrent 16p12.1 microdeletion supports a two-hit model for severe developmental delay. Nat Genet 42: 203-209.
19. Eichers ER, Lewis RA, Katsanis N, Lupski JR (2004) Triallelic inheritance: a bridge between Mendelian and multifactorial traits. Ann Med 36: 262-272.
20. Beales PL, Badano JL, Ross AJ, Ansley SJ, Hoskins BE, et al. (2003) Genetic interaction of BBS1 mutations with alleles at other BBS loci can result in non-Mendelian Bardet-Biedl syndrome. Am J Hum Genet 72: 1187-1199.
21. Katsanis N, Ansley SJ, Badano JL, Eichers ER, Lewis RA, et al. (2001) Triallelic inheritance in Bardet-Biedl syndrome, a Mendelian recessive disorder. Science 293: 2256-2259.
22. Nadeau JH, Topol EJ (2006) The genetics of health. Nature genetics 38: 1095-1098.
23. Papeta N, Zheng Z, Schon EA, Brosel S, Altintas MM, et al. (2010) Prkdc participates in mitochondrial genome maintenance and prevents Adriamycin-induced nephropathy in mice. The Journal of clinical investigation 120: 4055-4064.
24. Spinazzola A, Viscomi C, Fernandez-Vizarra E, Carrara F, D'Adamo P, et al. (2006) MPV17 encodes an inner mitochondrial membrane protein and is mutated in infantile hepatic mitochondrial DNA depletion. Nature genetics 38: 570-575.
25. Sweet HO (1983) Dilute suppressor, a new suppressor gene in the house mouse. The Journal of heredity 74: 305-306.
26. Moore KJ, Swing DA, Copeland NG, Jenkins NA (1990) Interaction of the murine dilute suppressor gene (dsu) with fourteen coat color mutations. Genetics 125: 421-430.
27. Moore KJ, Swing DA, Rinchik EM, Mucenski ML, Buchberg AM, et al. (1988) The murine dilute suppressor gene dsu suppresses the coat-color phenotype of three pigment mutations that alter melanocyte morphology, d, ash and ln. Genetics 119: 933-941.
28. O'Sullivan TN, Wu XS, Rachel RA, Huang JD, Swing DA, et al. (2004) dsu functions in a MYO5A-independent pathway to suppress the coat color of dilute mice. Proc Natl Acad Sci U S A 101: 16831-16836.
29. Damek-Poprawa M, Diemer T, Lopes VS, Lillo C, Harper DC, et al. (2009) Melanoregulin (MREG) modulates lysosome function in pigment epithelial cells. The Journal of biological chemistry 284: 10877-10889.
30. Kearney JA, Buchner DA, De Haan G, Adamska M, Levin SI, et al. (2002) Molecular and pathological effects of a modifier gene on deficiency of the sodium channel Scn8a (Na(v)1.6). Hum Mol Genet 11: 2765-2775.
31. Howell VM, Jones JM, Bergren SK, Li L, Billi AC, et al. (2007) Evidence for a direct role of the disease modifier SCNM1 in splicing. Hum Mol Genet 16: 2506-2516.
32. Buchner DA, Trudeau M, Meisler MH (2003) SCNM1, a putative RNA splicing factor that modifies disease severity in mice. Science 301: 967-969.
33. Howell VM, de Haan G, Bergren S, Jones JM, Culiat CT, et al. (2008) A targeted deleterious allele of the splicing factor SCNM1 in the mouse. Genetics 180: 1419-1427.
34. Quwailid MM, Hugill A, Dear N, Vizor L, Wells S, et al. (2004) A gene-driven ENU-based approach to generating an allelic series in any gene. Mammalian genome : official journal of the International Mammalian Genome Society 15: 585-591.
35. Concepcion D, Seburn KL, Wen G, Frankel WN, Hamilton BA (2004) Mutation rate and predicted phenotypic target sizes in ethylnitrosourea-treated mice. Genetics 168: 953-959.
36. Hilton JM, Lewis MA, Grati M, Ingham N, Pearson S, et al. (2011) Exome sequencing identifies a missense mutation in Isl1 associated with low penetrance otitis media in dearisch mice. Genome biology 12: R90.
37. Fairfield H, Gilbert GJ, Barter M, Corrigan RR, Curtain M, et al. (2011) Mutation discovery in mice by whole exome sequencing. Genome biology 12: R86.
38. Arnold CN, Xia Y, Lin P, Ross C, Schwander M, et al. (2011) Rapid identification of a disease allele in mouse through whole genome sequencing and bulk segregation analysis. Genetics 187: 633-641.
39. Blewitt ME, Gendrel AV, Pang Z, Sparrow DB, Whitelaw N, et al. (2008) SmcHD1, containing a structural-maintenance-of-chromosomes hinge domain, has a critical role in X inactivation. Nat Genet 40: 663-669.
40. Ashe A, Morgan DK, Whitelaw NC, Bruxner TJ, Vickaryous NK, et al. (2008) A genome-wide screen for modifiers of transgene variegation identifies genes with critical roles in development. Genome Biol 9: R182.
41. Chong S, Vickaryous N, Ashe A, Zamudio N, Youngson N, et al. (2007) Modifiers of epigenetic reprogramming show paternal effects in the mouse. Nat Genet 39: 614-622.
42. Blewitt ME, Vickaryous NK, Hemley SJ, Ashe A, Bruxner TJ, et al. (2005) An N-ethyl-N-nitrosourea screen for genes involved in variegation in the mouse. Proc Natl Acad Sci U S A 102: 7629-7634.
43. Youngson NA, Vickaryous N, van der Horst A, Epp T, Harten S, et al. (2011) A missense mutation in the transcription factor Foxo3a causes teratomas and oocyte abnormalities in mice. Mammalian genome : official journal of the International Mammalian Genome Society 22: 235-248.
44. Matera I, Watkins-Chow DE, Loftus SK, Hou L, Incao A, et al. (2008) A sensitized mutagenesis screen identifies Gli3 as a modifier of Sox10 neurocristopathy. Human molecular genetics 17: 2118-2131.
45. Silver DL, Watkins-Chow DE, Schreck KC, Pierfelice TJ, Larson DM, et al. (2010) The exon junction complex component Magoh controls brain size by regulating neural stem cell division. Nature neuroscience 13: 551-558.
46. Stevens JC, Banks GT, Festing MF, Fisher EM (2007) Quiet mutations in inbred strains of mice. Trends in molecular medicine 13: 512-519.
47. Festing MFW (1996) Origins and characteristics of inbred strains of mice. In: Lyon MF, Rastan S, Brown SDM, editors. Genetics Variants and Strains of the Laboratory Mouse. Third ed. Oxford: Oxford University Press. pp. 1537-1576.
48. Kirby A, Kang HM, Wade CM, Cotsapas C, Kostem E, et al. (2010) Fine mapping in 94 inbred mouse strains using a high-density haplotype resource. Genetics 185: 1081-1095.
49. Frazer KA, Eskin E, Kang HM, Bogue MA, Hinds DA, et al. (2007) A sequence-based variation map of 8.27 million SNPs in inbred mouse strains. Nature 448: 1050-1053.
50. Wade CM, Daly MJ (2005) Genetic variation in laboratory mice. Nature genetics 37: 1175-1180.
51. Crist RC, Roth JJ, Lisanti MP, Siracusa LD, Buchberg AM (2011) Identification of Mom12 and Mom13, two novel modifier loci of Apc (Min) -mediated intestinal tumorigenesis. Cell cycle 10: 1092-1099.
52. Oikarinen SI, Cleveland AG, Cork KM, Bynote KK, Rafter JJ, et al. (2009) Genetic mapping of Mom5, a novel modifier of Apc(Min)-induced intestinal tumorigenesis. Carcinogenesis 30: 1591-1596.
53. Kwong LN, Shedlovsky A, Biehl BS, Clipson L, Pasch CA, et al. (2007) Identification of Mom7, a novel modifier of Apc(Min/+) on mouse chromosome 18. Genetics 176: 1237-1244.
54. Haines J, Johnson V, Pack K, Suraweera N, Slijepcevic P, et al. (2005) Genetic basis of variation in adenoma multiplicity in ApcMin/+ Mom1S mice. Proc Natl Acad Sci U S A 102: 2868-2873.
55. Silverman KA, Koratkar R, Siracusa LD, Buchberg AM (2002) Identification of the modifier of Min 2 (Mom2) locus, a new mutation that influences Apc-induced intestinal neoplasia. Genome Res 12: 88-97.
56. Cormier RT, Bilger A, Lillich AJ, Halberg RB, Hong KH, et al. (2000) The Mom1AKR intestinal tumor resistance region consists of Pla2g2a and a locus distal to D4Mit64. Oncogene 19: 3182-3192.
57. Dietrich WF, Lander ES, Smith JS, Moser AR, Gould KA, et al. (1993) Genetic identification of Mom-1, a major modifier locus affecting Min-induced intestinal neoplasia in the mouse. Cell 75: 631-639.
58. Perreault N, Sackett SD, Katz JP, Furth EE, Kaestner KH (2005) Foxl1 is a mesenchymal Modifier of Min in carcinogenesis of stomach and colon. Genes Dev 19: 311-315.
59. MacPhee M, Chepenik KP, Liddell RA, Nelson KK, Siracusa LD, et al. (1995) The secretory phospholipase A2 gene is a candidate for the Mom1 locus, a major modifier of ApcMin-induced intestinal neoplasia. Cell 81: 957-966.
60. Cormier RT, Hong KH, Halberg RB, Hawkins TL, Richardson P, et al. (1997) Secretory phospholipase Pla2g2a confers resistance to intestinal tumorigenesis. Nat Genet 17: 88-91.
61. Leung SY, Chen X, Chu KM, Yuen ST, Mathy J, et al. (2002) Phospholipase A2 group IIA expression in gastric adenocarcinoma is associated with prolonged survival and less frequent metastasis. Proceedings of the National Academy of Sciences of the United States of America 99: 16203-16208.
62. Keane TM, Goodstadt L, Danecek P, White MA, Wong K, et al. (2011) Mouse genomic variation and its effect on phenotypes and gene regulation. Nature 477: 289-294.
63. Yang H, Wang JR, Didion JP, Buus RJ, Bell TA, et al. (2011) Subspecific origin and haplotype diversity in the laboratory mouse. Nature genetics 43: 648-655.
64. Wheeler FC, Fernandez L, Carlson KM, Wolf MJ, Rockman HA, et al. (2005) QTL mapping in a mouse model of cardiomyopathy reveals an ancestral modifier allele affecting heart function and survival. Mamm Genome 16: 414-423.
65. Wheeler FC, Tang H, Marks OA, Hadnott TN, Chu PL, et al. (2009) Tnni3k modifies disease progression in murine models of cardiomyopathy. PLoS Genet 5: e1000647.
66. Beck JA, Lloyd S, Hafezparast M, Lennon-Pierce M, Eppig JT, et al. (2000) Genealogies of mouse inbred strains. Nature genetics 24: 23-25.
67. Wiltshire SA, Leiva-Torres GA, Vidal SM (2011) Quantitative trait locus analysis, pathway analysis, and consomic mapping show genetic variants of Tnni3k, Fpgt, or H28 control susceptibility to viral myocarditis. Journal of immunology 186: 6398-6405.
68. Hamilton BA, Smith DJ, Mueller KL, Kerrebrock AW, Bronson RT, et al. (1997) The vibrator mutation causes neurodegeneration via reduced expression of PITP alpha: positional complementation cloning and extragenic suppression. Neuron 18: 711-722.
69. Floyd JA, Gold DA, Concepcion D, Poon TH, Wang X, et al. (2003) A natural allele of Nxf1 suppresses retrovirus insertional mutations. Nat Genet 35: 221-228.
70. Concepcion D, Flores-Garcia L, Hamilton BA (2009) Multipotent genetic suppression of retrotransposon-induced mutations by Nxf1 through fine-tuning of alternative splicing. PLoS Genet 5: e1000484.
71. Johnson KR, Lane PW, Ward-Bailey P, Davisson MT (1995) Mapping the mouse dactylaplasia mutation, Dac, and a gene that controls its expression, mdac. Genomics 29: 457-464.
72. Chai CK (1981) Dactylaplasia in mice a two-locus model for development anomalies. The Journal of heredity 72: 234-237.
73. Sidow A, Bulotsky MS, Kerrebrock AW, Birren BW, Altshuler D, et al. (1999) A novel member of the F-box/WD40 gene family, encoding dactylin, is disrupted in the mouse dactylaplasia mutant. Nature genetics 23: 104-107.
74. Kano H, Kurahashi H, Toda T (2007) Genetically regulated epigenetic transcriptional activation of retrotransposon insertion confers mouse dactylaplasia phenotype. Proc Natl Acad Sci U S A 104: 19034-19039.
75. She X, Cheng Z, Zollner S, Church DM, Eichler EE (2008) Mouse segmental duplication and copy number variation. Nature genetics 40: 909-914.
76. Yalcin B, Wong K, Agam A, Goodson M, Keane TM, et al. (2011) Sequence-based characterization of structural variation in the mouse genome. Nature 477: 326-329.
77. Philip VM, Sokoloff G, Ackert-Bicknell CL, Striz M, Branstetter L, et al. (2011) Genetic analysis in the Collaborative Cross breeding population. Genome research 21: 1223-1238.
78. Shao H, Burrage LC, Sinasac DS, Hill AE, Ernest SR, et al. (2008) Genetic architecture of complex traits: large phenotypic effects and pervasive epistasis. Proceedings of the National Academy of Sciences of the United States of America 105: 19910-19914.
79. Singer JB, Hill AE, Burrage LC, Olszens KR, Song J, et al. (2004) Genetic dissection of complex traits with chromosome substitution strains of mice. Science 304: 445-448.
80. Li MA, Pettitt SJ, Yusa K, Bradley A (2010) Genome-wide forward genetic screens in mouse ES cells. Methods in enzymology 477: 217-242.
81. Voehringer D, Wu D, Liang HE, Locksley RM (2009) Efficient generation of long-distance conditional alleles using recombineering and a dual selection strategy in replicate plates. BMC biotechnology 9: 69.
82. van der Weyden L, Shaw-Smith C, Bradley A (2009) Chromosome engineering in ES cells. Methods in molecular biology 530: 49-77.
83. ten Berge D, Kurek D, Blauwkamp T, Koole W, Maas A, et al. (2011) Embryonic stem cells require Wnt proteins to prevent differentiation to epiblast stem cells. Nature cell biology 13: 1070-1075.
84. Nadeau JH (2001) Modifier genes in mice and humans. Nat Rev Genet 2: 165-174.
85. Hamilton BA, Frankel WN (2001) Of mice and genome sequence. Cell 107: 13-16.
86. Eppig JT, Blake JA, Bult CJ, Kadin JA, Richardson JE (2011) The Mouse Genome Database (MGD): comprehensive resource for genetics and genomics of the laboratory mouse. Nucleic acids research.
87. Blake JA, Bult CJ, Kadin JA, Richardson JE, Eppig JT (2011) The Mouse Genome Database (MGD): premier model organism resource for mammalian genomics and genetics. Nucleic acids research 39: D842-848.
88. Heaney JD, Michelson MV, Youngren KK, Lam MY, Nadeau JH (2009) Deletion of eIF2beta suppresses testicular cancer incidence and causes recessive lethality in agouti-yellow mice. Hum Mol Genet 18: 1395-1404.
89. Alcaraz WA, Chen E, Valdes P, Kim E, Lo YH, et al. (2011) Modifier genes and non-genetic factors reshape anatomical deficits in Zfp423-deficient mice. Hum Mol Genet 20: 3822-3830.
90. Winter SF, Hunter KW (2008) Mouse modifier genes in mammary tumorigenesis and metastasis. J Mammary Gland Biol Neoplasia 13: 337-342.
91. Le Voyer T, Lu Z, Babb J, Lifsted T, Williams M, et al. (2000) An epistatic interaction controls the latency of a transgene-induced mammary tumor. Mamm Genome 11: 883-889.
92. Seidelmann SB, Kuo C, Pleskac N, Molina J, Sayers S, et al. (2008) Athsq1 is an atherosclerosis modifier locus with dramatic effects on lesion area and prominent accumulation of versican. Arterioscler Thromb Vasc Biol 28: 2180-2186.
93. Sebastiani G, Krzywkowski P, Dudal S, Yu M, Paquette J, et al. (2006) Mapping genetic modulators of amyloid plaque deposition in TgCRND8 transgenic mice. Hum Mol Genet 15: 2313-2323.
94. Agulnik, II, Agulnik SI, Saatkamp BD, Silver LM (1998) Sex-specific modifiers of tail development in mice heterozygous for the brachyury (T) mutation. Mamm Genome 9: 107-110.
95. Ermann J, Garrett WS, Kuchroo J, Rourida K, Glickman JN, et al. (2011) Severity of innate immune-mediated colitis is controlled by the cytokine deficiency-induced colitis susceptibility-1 (Cdcs1) locus. Proceedings of the National Academy of Sciences of the United States of America 108: 7137-7141.
96. Farmer MA, Sundberg JP, Bristol IJ, Churchill GA, Li R, et al. (2001) A major quantitative trait locus on chromosome 3 controls colitis severity in IL-10-deficient mice. Proceedings of the National Academy of Sciences of the United States of America 98: 13820-13825.
97. Mahler M, Most C, Schmidtke S, Sundberg JP, Li R, et al. (2002) Genetics of colitis susceptibility in IL-10-deficient mice: backcross versus F2 results contrasted by principal component analysis. Genomics 80: 274-282.
98. Rozmahel R, Wilschanski M, Matin A, Plyte S, Oliver M, et al. (1996) Modulation of disease severity in cystic fibrosis transmembrane conductance regulator deficient mice by a secondary genetic factor. Nat Genet 12: 280-287.
99. Norkina O, De Lisle RC (2005) Potential genetic modifiers of the cystic fibrosis intestinal inflammatory phenotype on mouse chromosomes 1, 9, and 10. BMC Genet 6: 29.
100. Maddatu TP, Garvey SM, Schroeder DG, Zhang W, Kim SY, et al. (2005) Dilated cardiomyopathy in the nmd mouse: transgenic rescue and QTLs that improve cardiac function and survival. Hum Mol Genet 14: 3179-3189.
101. Gould DB, Marchant JK, Savinova OV, Smith RS, John SW (2007) Col4a1 mutation causes endoplasmic reticulum stress and genetically modifiable ocular dysgenesis. Hum Mol Genet 16: 798-807.
102. Takeshita S, Moritani M, Kunika K, Inoue H, Itakura M (2006) Diabetic modifier QTLs identified in F2 intercrosses between Akita and A/J mice. Mamm Genome 17: 927-940.
103. Heydemann A, Ceco E, Lim JE, Hadhazy M, Ryder P, et al. (2009) Latent TGF-beta-binding protein 4 modifies muscular dystrophy in mice. The Journal of clinical investigation 119: 3703-3712.
104. Swaggart KA, Heydemann A, Palmer AA, McNally EM (2011) Distinct genetic regions modify specific muscle groups in muscular dystrophy. Physiological genomics 43: 24-31.
105. Karlsson J, Johannesson M, Lindvall T, Wernhoff P, Holmdahl R, et al. (2005) Genetic interactions in Eae2 control collagen-induced arthritis and the CD4+/CD8+ T cell ratio. J Immunol 174: 533-541.
106. Sundvall M, Jirholt J, Yang HT, Jansson L, Engstrom A, et al. (1995) Identification of murine loci associated with susceptibility to chronic experimental autoimmune encephalomyelitis. Nat Genet 10: 313-317.
107. Rhim H, Dunn KJ, Aronzon A, Mac S, Cheng M, et al. (2000) Spatially restricted hypopigmentation associated with an Ednrbs-modifying locus on mouse chromosome 10. Genome Res 10: 17-29.
108. Leder A, McMenamin J, Fontaine K, Bishop A, Leder P (2005) zeta-/- Thalassemic mice are affected by two modifying loci and display unanticipated somatic recombination leading to inherited variation. Hum Mol Genet 14: 615-625.
109. Bensaid M, Fruchon S, Mazeres C, Bahram S, Roth MP, et al. (2004) Multigenic control of hepatic iron loading in a murine model of hemochromatosis. Gastroenterology 126: 1400-1408.
110. Chan KT, Papeta N, Martino J, Zheng Z, Frankel RZ, et al. (2009) Accelerated development of collapsing glomerulopathy in mice congenic for the HIVAN1 locus. Kidney Int 75: 366-372.
111. Suzuki M, Carlson KM, Marchuk DA, Rockman HA (2002) Genetic modifier loci affecting survival and cardiac function in murine dilated cardiomyopathy. Circulation 105: 1824-1829.
112. Le Corvoisier P, Park HY, Carlson KM, Marchuk DA, Rockman HA (2003) Multiple quantitative trait loci modify the heart failure phenotype in murine cardiomyopathy. Hum Mol Genet 12: 3097-3107.
113. Peters LL, Swearingen RA, Andersen SG, Gwynn B, Lambert AJ, et al. (2004) Identification of quantitative trait loci that modify the severity of hereditary spherocytosis in wan, a new mouse model of band-3 deficiency. Blood 103: 3233-3240.
114. Iakoubova OA, Dushkin H, Beier DR (1995) Localization of a murine recessive polycystic kidney disease mutation and modifying loci that affect disease severity. Genomics 26: 107-114.
115. Liu PY, Vikis H, James M, Lu Y, Wang DL, et al. (2009) Identification of Las2, a major modifier gene affecting the Pas1 mouse lung tumor susceptibility locus. Cancer Res 69: 6290-6298.
116. Vidal S, Kono DH, Theofilopoulos AN (1998) Loci predisposing to autoimmunity in MRL-Fas lpr and C57BL/6-Faslpr mice. J Clin Invest 101: 696-702.
117. Santiago-Raber ML, Haraldsson MK, Theofilopoulos AN, Kono DH (2007) Characterization of reciprocal Lmb1-4 interval MRL-Faslpr and C57BL/6-Faslpr congenic mice reveals significant effects from Lmb3. J Immunol 178: 8195-8202.
118. Wang Y, Nose M, Kamoto T, Nishimura M, Hiai H (1997) Host modifier genes affect mouse autoimmunity induced by the lpr gene. Am J Pathol 151: 1791-1798.
119. Watson ML, Rao JK, Gilkeson GS, Ruiz P, Eicher EM, et al. (1992) Genetic analysis of MRL-lpr mice: relationship of the Fas apoptosis gene to disease manifestations and renal disease-modifying loci. J Exp Med 176: 1645-1656.
120. Matossian-Rogers A, DeGiorgi L, Povey S (1983) Alloimmune interactions of a lymphoproliferative disease-inducer gene Arp and linkage to Pep-7. Immunogenetics 18: 639-648.
121. Reilly KM, Tuskan RG, Christy E, Loisel DA, Ledger J, et al. (2004) Susceptibility to astrocytoma in mice mutant for Nf1 and Trp53 is linked to chromosome 11 and subject to epigenetic effects. Proc Natl Acad Sci U S A 101: 13008-13013.
122. Phillips RJS (1980) Modification of c-locus alleles - Mcm. Mouse News Lett 62: 51-52.
123. Letts VA, Schork NJ, Copp AJ, Bernfield M, Frankel WN (1995) A curly-tail modifier locus, mct1, on mouse chromosome 17. Genomics 29: 719-724.
124. Johnson KR, Lane PW, Cook SA, Harris BS, Ward-Bailey PF, et al. (2003) Curly bare (cub), a new mouse mutation on chromosome 11 causing skin and hair abnormalities, and a modifier gene (mcub) on chromosome 5. Genomics 81: 6-14.
125. Johnson KR, Zheng QY, Noben-Trauth K (2006) Strain background effects and genetic modifiers of hearing in mice. Brain Res 1091: 79-88.
126. Schultz JM, Yang Y, Caride AJ, Filoteo AG, Penheiter AR, et al. (2005) Modification of human hearing loss by plasma-membrane calcium pump PMCA2. N Engl J Med 352: 1557-1564.
127. Croteau S, Roquis D, Charron MC, Frappier D, Yavin D, et al. (2005) Increased plasticity of genomic imprinting of Dlk1 in brain is due to genetic and epigenetic factors. Mamm Genome 16: 127-135.
128. Varga L, Muller G, Szabo G, Pinke O, Korom E, et al. (2003) Mapping modifiers affecting muscularity of the myostatin mutant (Mstn(Cmpt-dl1Abc)) compact mouse. Genetics 165: 257-267.
129. Fang Q, Longo-Guess C, Gagnon LH, Mortensen AH, Dolan DF, et al. (2011) A modifier gene alleviates hypothyroidism-induced hearing impairment in Pou1f1dw dwarf mice. Genetics 189: 665-673.
130. Niu H, Li X, Makmura L, Friedman RA (2008) Mapping of genetic modifiers of Eya1 ( bor/bor ) in CAST/EiJ and BALB/cJ that suppress cochlear aplasia and associated deafness. Mamm Genome 19: 634-639.
131. Niu H, Makmura L, Shen T, Sheth SS, Blair K, et al. (2006) Identification of two major loci that suppress hearing loss and cochlear dysmorphogenesis in Eya1bor/bor mice. Genomics 88: 302-308.
132. Dragani TA, Peissel B, Zanesi N, Aloisi A, Dai Y, et al. (2000) Mapping of melanoma modifier loci in RET transgenic mice. Jpn J Cancer Res 91: 1142-1147.
133. Cheli Y, Jensen D, Marchese P, Habart D, Wiltshire T, et al. (2008) The Modifier of hemostasis (Mh) locus on chromosome 4 controls in vivo hemostasis of Gp6-/- mice. Blood 111: 1266-1273.
134. Calvert JA, Dedos SG, Hawker K, Fleming M, Lewis MA, et al. (2011) A missense mutation in Fgfr1 causes ear and skull defects in hush puppy mice. Mammalian genome : official journal of the International Mammalian Genome Society 22: 290-305.
135. Speca DJ, Rabbee N, Chihara D, Speed TP, Peterson AS (2006) A genetic screen for behavioral mutations that perturb dopaminergic homeostasis in mice. Genes Brain Behav 5: 19-28.
136. Le Voyer T, Rouse J, Lu Z, Lifsted T, Williams M, et al. (2001) Three loci modify growth of a transgene-induced mammary tumor: suppression of proliferation associated with decreased microvessel density. Genomics 74: 253-261.
137. Lancaster M, Rouse J, Hunter KW (2005) Modifiers of mammary tumor progression and metastasis on mouse chromosomes 7, 9, and 17. Mamm Genome 16: 120-126.
138. Upadhya P, Churchill G, Birkenmeier EH, Barker JE, Frankel WN (1999) Genetic modifiers of polycystic kidney disease in intersubspecific KAT2J mutants. Genomics 58: 129-137.
139. Cox GA, Mahaffey CL, Frankel WN (1998) Identification of the mouse neuromuscular degeneration gene and mapping of a second site suppressor allele. Neuron 21: 1327-1337.
140. Rozmahel R, Mount HT, Chen F, Nguyen V, Huang J, et al. (2002) Alleles at the Nicastrin locus modify presenilin 1- deficiency phenotype. Proc Natl Acad Sci U S A 99: 14452-14457.
141. Zhang J, Erickson RP (2000) A modifier of Niemann Pick C 1 maps to mouse chromosome 19. Mamm Genome 11: 69-71.
142. Stoehr JP, Byers JE, Clee SM, Lan H, Boronenkov IV, et al. (2004) Identification of major quantitative trait loci controlling body weight variation in ob/ob mice. Diabetes 53: 245-249.
143. Valenza-Schaerly P, Pickard B, Walter J, Jung M, Pourcel L, et al. (2001) A dominant modifier of transgene methylation is mapped by QTL analysis to mouse chromosome 13. Genome Res 11: 382-388.
144. Wong G, Conger SB, Burmeister M (2006) Mapping of genetic modifiers affecting the eye phenotype of ocular retardation (Chx10or-J) mice. Mamm Genome 17: 518-525.
145. Bergren SK, Chen S, Galecki A, Kearney JA (2005) Genetic modifiers affecting severity of epilepsy caused by mutation of sodium channel Scn2a. Mamm Genome 16: 683-690.
146. Jorge BS, Campbell CM, Miller AR, Rutter ED, Gurnett CA, et al. (2011) Voltage-gated potassium channel KCNV2 (Kv8.2) contributes to epilepsy susceptibility. Proceedings of the National Academy of Sciences of the United States of America 108: 5443-5448.
147. Bergren SK, Rutter ED, Kearney JA (2009) Fine mapping of an epilepsy modifier gene on mouse Chromosome 19. Mammalian genome : official journal of the International Mammalian Genome Society 20: 359-366.
148. Murcia CL, Gulden FO, Cherosky NA, Herrup K (2007) A genetic study of the suppressors of the Engrailed-1 cerebellar phenotype. Brain Res 1140: 170-178.
149. Wu R, Ma CX, Hou W, Corva P, Medrano JF (2005) Functional mapping of quantitative trait loci that interact with the hg mutation to regulate growth trajectories in mice. Genetics 171: 239-249.
150. Farber CR, Corva PM, Medrano JF (2006) Genome-wide isolation of growth and obesity QTL using mouse speed congenic strains. BMC Genomics 7: 102.
151. Halberg RB, Katzung DS, Hoff PD, Moser AR, Cole CE, et al. (2000) Tumorigenesis in the multiple intestinal neoplasia mouse: redundancy of negative regulators and specificity of modifiers. Proc Natl Acad Sci U S A 97: 3461-3466.
152. Moser AR, Dove WF, Roth KA, Gordon JI (1992) The Min (multiple intestinal neoplasia) mutation: its effect on gut epithelial cell differentiation and interaction with a modifier system. J Cell Biol 116: 1517-1526.
153. Baran AA, Silverman KA, Zeskand J, Koratkar R, Palmer A, et al. (2007) The modifier of Min 2 (Mom2) locus: embryonic lethality of a mutation in the Atp5a1 gene suggests a novel mechanism of polyp suppression. Genome Res 17: 566-576.
154. Suraweera N, Haines J, McCart A, Rogers P, Latchford A, et al. (2006) Genetic determinants modulate susceptibility to pregnancy-associated tumourigenesis in a recombinant line of Min mice. Hum Mol Genet 15: 3429-3435.
155. Yang L, Andrade MF, Labialle S, Moussette S, Geneau G, et al. (2008) Parental effect of DNA (Cytosine-5) methyltransferase 1 on grandparental-origin-dependent transmission ratio distortion in mouse crosses and human families. Genetics 178: 35-45.
156. Gaudet F, Rideout WM, 3rd, Meissner A, Dausman J, Leonhardt H, et al. (2004) Dnmt1 expression in pre- and postimplantation embryogenesis and the maintenance of IAP silencing. Mol Cell Biol 24: 1640-1648.
157. Cormier RT, Dove WF (2000) Dnmt1N/+ reduces the net growth rate and multiplicity of intestinal adenomas in C57BL/6-multiple intestinal neoplasia (Min)/+ mice independently of p53 but demonstrates strong synergy with the modifier of Min 1(AKR) resistance allele. Cancer Res 60: 3965-3970.
158. Megosh LC, Hu J, George K, O'Brien TG (2002) Genetic control of polyamine-dependent susceptibility to skin tumorigenesis. Genomics 79: 505-512.
159. George K, Iacobucci A, Uitto J, O'Brien TG (2005) Identification of an X-linked locus modifying mouse skin tumor susceptibility. Mol Carcinog 44: 212-218.
160. Woo DD, Nguyen DK, Khatibi N, Olsen P (1997) Genetic identification of two major modifier loci of polycystic kidney disease progression in pcy mice. J Clin Invest 100: 1934-1940.
161. Danciger M, Matthes MT, Yasamura D, Akhmedov NB, Rickabaugh T, et al. (2000) A QTL on distal chromosome 3 that influences the severity of light-induced damage to mouse photoreceptors. Mamm Genome 11: 422-427.
162. Johnson BA, Aoyama N, Friedell NH, Ikeda S, Ikeda A (2008) Genetic modification of the schisis phenotype in a mouse model of X-linked retinoschisis. Genetics 178: 1785-1794.
163. Ewart-Toland A, Mounzih K, Qiu J, Chehab FF (1999) Effect of the genetic background on the reproduction of leptin-deficient obese mice. Endocrinology 140: 732-738.
164. Ikeda A, Zheng QY, Zuberi AR, Johnson KR, Naggert JK, et al. (2002) Microtubule-associated protein 1A is a modifier of tubby hearing (moth1). Nat Genet 30: 401-405.
165. Ikeda A, Zheng QY, Rosenstiel P, Maddatu T, Zuberi AR, et al. (1999) Genetic modification of hearing in tubby mice: evidence for the existence of a major gene (moth1) which protects tubby mice from hearing loss. Hum Mol Genet 8: 1761-1767.
166. Evans SC, Liang M, Amos C, Gu X, Lozano G (2004) A novel genetic modifier of p53, mop1, results in embryonic lethality. Mamm Genome 15: 415-423.
167. Liang M, Ayanga B, Du S, Godwin AK, Hartsock JK, et al. (2008) Ovca1, a candidate gene of the genetic modifier of Tp53, Mop2, affects mouse embryonic lethality. Genes Chromosomes Cancer 47: 315-325.
168. Ikeda A, Naggert JK, Nishina PM (2002) Genetic modification of retinal degeneration in tubby mice. Exp Eye Res 74: 455-461.
169. Ochiai Y, Tamura Y, Saito Y, Matsuki A, Wakabayashi Y, et al. (2003) Mapping of genetic modifiers of thymic lymphoma development in p53-knockout mice. Oncogene 22: 1098-1102.
170. Mrug M, Li R, Cui X, Schoeb TR, Churchill GA, et al. (2005) Kinesin family member 12 is a candidate polycystic kidney disease modifier in the cpk mouse. J Am Soc Nephrol 16: 905-916.
171. Maeda YY, Funata N, Takahama S, Sugata Y, Yonekawa H (2001) Two interactive genes responsible for a new inherited cataract (RCT) in the mouse. Mamm Genome 12: 278-283.
172. Le TH, Fogo AB, Salzler HR, Vinogradova T, Oliverio MI, et al. (2004) Modifier locus on mouse chromosome 3 for renal vascular pathology in AT1A receptor-deficiency. Hypertension 43: 445-451.
173. Couldrey C, Bradley HL, Bunting KD (2005) A STAT5 modifier locus on murine chromosome 7 modulates engraftment of hematopoietic stem cells during steady-state hematopoiesis. Blood 105: 1476-1483.
174. Borrego A, Peters LC, Jensen JR, Ribeiro OG, Koury Cabrera WH, et al. (2006) Genetic determinants of acute inflammation regulate Salmonella infection and modulate Slc11a1 gene (formerly Nramp1) effects in selected mouse lines. Microbes Infect 8: 2766-2771.
175. Park YG, Zhao X, Lesueur F, Lowy DR, Lancaster M, et al. (2005) Sipa1 is a candidate for underlying the metastasis efficiency modifier locus Mtes1. Nature genetics 37: 1055-1062.
176. Hunter KW, Broman KW, Voyer TL, Lukes L, Cozma D, et al. (2001) Predisposition to efficient mammary tumor metastatic progression is linked to the breast cancer metastasis suppressor gene Brms1. Cancer Res 61: 8866-8872.
177. Grum-Schwensen B, Klingelhofer J, Grigorian M, Almholt K, Nielsen BS, et al. (2010) Lung metastasis fails in MMTV-PyMT oncomice lacking S100A4 due to a T-cell deficiency in primary tumors. Cancer research 70: 936-947.
178. Concepcion D, Johannes F, Lo YH, Yao J, Fong J, et al. (2011) Modifier genes for mouse phosphatidylinositol transfer protein alpha (vibrator) that bypass juvenile lethality. Genetics 187: 1185-1191.
179. Southard-Smith EM, Angrist M, Ellison JS, Agarwala R, Baxevanis AD, et al. (1999) The Sox10(Dom) mouse: modeling the genetic variation of Waardenburg-Shah (WS4) syndrome. Genome Res 9: 215-225.
180. Santiago ML, Mary C, Parzy D, Jacquet C, Montagutelli X, et al. (1998) Linkage of a major quantitative trait locus to Yaa gene-induced lupus-like nephritis in (NZW x C57BL/6)F1 mice. Eur J Immunol 28: 4257-4267.
181. Narita M, Wang Y, Kita A, Omi N, Yamada Y, et al. (2002) Genetic analysis of Nakano Cataract and its modifier genes in mice. Exp Eye Res 75: 745-751.
182. Dionne MS, Skarnes WC, Harland RM (2001) Mutation and analysis of Dan, the founding member of the Dan family of transforming growth factor beta antagonists. Mol Cell Biol 21: 636-643.
183. Tchekneva EE, Rinchik EM, Polosukhina D, Davis LS, Kadkina V, et al. (2007) A sensitized screen of N-ethyl-N-nitrosourea-mutagenized mice identifies dominant mutants predisposed to diabetic nephropathy. Journal of the American Society of Nephrology : JASN 18: 103-112.
184. Walrath JC, Fox K, Truffer E, Gregory Alvord W, Quinones OA, et al. (2009) Chr 19(A/J) modifies tumor resistance in a sex- and parent-of-origin-specific manner. Mamm Genome 20: 214-223.
185. Reilly KM, Broman KW, Bronson RT, Tsang S, Loisel DA, et al. (2006) An imprinted locus epistatically influences Nstr1 and Nstr2 to control resistance to nerve sheath tumors in a neurofibromatosis type 1 mouse model. Cancer Res 66: 62-68.
186. Poirier C, Qin Y, Adams CP, Anaya Y, Singer JB, et al. (2004) A complex interaction of imprinted and maternal-effect genes modifies sex determination in Odd Sex (Ods) mice. Genetics 168: 1557-1562.
187. Qin Y, Poirier C, Truong C, Schumacher A, Agoulnik AI, et al. (2003) A major locus on mouse chromosome 18 controls XX sex reversal in Odd Sex (Ods) mice. Hum Mol Genet 12: 509-515.
188. Hide T, Hatakeyama J, Kimura-Yoshida C, Tian E, Takeda N, et al. (2002) Genetic modifiers of otocephalic phenotypes in Otx2 heterozygous mutant mice. Development 129: 4347-4357.
189. Hood HM, Belknap JK, Crabbe JC, Buck KJ (2001) Genomewide search for epistasis in a complex trait: pentobarbital withdrawal convulsions in mice. Behav Genet 31: 93-100.
190. Kauppi M, Murphy JM, de Graaf CA, Hyland CD, Greig KT, et al. (2008) Point mutation in the gene encoding p300 suppresses thrombocytopenia in Mpl-/- mice. Blood 112: 3148-3153.
191. Wakabayashi Y, Mao JH, Brown K, Girardi M, Balmain A (2007) Promotion of Hras-induced squamous carcinomas by a polymorphic variant of the Patched gene in FVB mice. Nature 445: 761-765.
192. Zikherman J, Hermiston M, Steiner D, Hasegawa K, Chan A, et al. (2009) PTPN22 deficiency cooperates with the CD45 E613R allele to break tolerance on a non-autoimmune background. J Immunol 182: 4093-4106.
193. Aldrich CJ, Rodgers JR, Rich RR (1988) Regulation of Qa-1 expression and determinant modification by an H-2D-linked gene, Qdm. Immunogenetics 28: 334-344.
194. Sprunger LK, Escayg A, Tallaksen-Greene S, Albin RL, Meisler MH (1999) Dystonia associated with mutation of the neuronal sodium channel Scn8a and identification of the modifier locus Scnm1 on mouse chromosome 3. Hum Mol Genet 8: 471-479.
195. Boross P, Arandhara VL, Martin-Ramirez J, Santiago-Raber ML, Carlucci F, et al. (2011) The inhibiting Fc receptor for IgG, FcgammaRIIB, is a modifier of autoimmune susceptibility. Journal of immunology 187: 1304-1313.
196. Subramanian S, Tus K, Li QZ, Wang A, Tian XH, et al. (2006) A Tlr7 translocation accelerates systemic autoimmunity in murine lupus. Proceedings of the National Academy of Sciences of the United States of America 103: 9970-9975.
197. Morel L, Tian XH, Croker BP, Wakeland EK (1999) Epistatic modifiers of autoimmunity in a murine model of lupus nephritis. Immunity 11: 131-139.
198. Kunst CB, Messer L, Gordon J, Haines J, Patterson D (2000) Genetic mapping of a mouse modifier gene that can prevent ALS onset. Genomics 70: 181-189.
199. Owens SE, Broman KW, Wiltshire T, Elmore JB, Bradley KM, et al. (2005) Genome-wide linkage identifies novel modifier loci of aganglionosis in the Sox10Dom model of Hirschsprung disease. Hum Mol Genet 14: 1549-1558.
200. Engler P, Haasch D, Pinkert CA, Doglio L, Glymour M, et al. (1991) A strain-specific modifier on mouse chromosome 4 controls the methylation of independent transgene loci. Cell 65: 939-947.
201. Blackburn AC, Hill LZ, Roberts AL, Wang J, Aud D, et al. (2007) Genetic mapping in mice identifies DMBT1 as a candidate modifier of mammary tumors and breast cancer risk. Am J Pathol 170: 2030-2041.
202. Huang TT, Naeemuddin M, Elchuri S, Yamaguchi M, Kozy HM, et al. (2006) Genetic modifiers of the phenotype of mice deficient in mitochondrial superoxide dismutase. Hum Mol Genet 15: 1187-1194.
203. Suzuki T, Moritani M, Yoshino M, Kagami M, Iwasaki S, et al. (2008) Diabetic modifier QTLs in F(2) intercrosses carrying homozygous transgene of TGF-beta. Mamm Genome 19: 15-25.
204. Bennett D (1964) Abnormalities Associated with a Chromosome Region in the Mouse. Ii. Embryological Effects of Lethal Alleles in the T-Region. Science 144: 263-267.
205. Nadeau JH, Varnum D, Burkart D (1989) Genetic evidence for two t complex tail interaction (tct) loci in t haplotypes. Genetics 122: 895-903.
206. Bonyadi M, Rusholme SA, Cousins FM, Su HC, Biron CA, et al. (1997) Mapping of a major genetic modifier of embryonic lethality in TGF beta 1 knockout mice. Nat Genet 15: 207-211.
207. Tang Y, McKinnon ML, Leong LM, Rusholme SA, Wang S, et al. (2003) Genetic modifiers interact with maternal determinants in vascular development of Tgfb1(-/-) mice. Hum Mol Genet 12: 1579-1589.
208. Wu JI, Centilli MA, Vasquez G, Young S, Scolnick J, et al. (2007) Tint maps to mouse chromosome 6 and may interact with a notochordal enhancer of Brachyury. Genetics 177: 1151-1161.
209. Noguchi Y, Kurima K, Makishima T, de Angelis MH, Fuchs H, et al. (2006) Multiple quantitative trait loci modify cochlear hair cell degeneration in the Beethoven (Tmc1Bth) mouse model of progressive hearing loss DFNA36. Genetics 173: 2111-2119.
210. Abe K, Klaften M, Narita A, Kimura T, Imai K, et al. (2009) Genome-wide search for genes that modulate inflammatory arthritis caused by Ali18 mutation in mice. Mamm Genome 20: 152-161.
211. Ratelade J, Lavin TA, Muda AO, Morisset L, Mollet G, et al. (2008) Maternal environment interacts with modifier genes to influence progression of nephrotic syndrome. J Am Soc Nephrol 19: 1491-1499.
212. Haider NB, Zhang W, Hurd R, Ikeda A, Nystuen AM, et al. (2008) Mapping of genetic modifiers of Nr2e3 rd7/rd7 that suppress retinal degeneration and restore blue cone cells to normal quantity. Mamm Genome 19: 145-154.
213. Danciger M, Ogando D, Yang H, Matthes MT, Yu N, et al. (2008) Genetic modifiers of retinal degeneration in the rd3 mouse. Invest Ophthalmol Vis Sci 49: 2863-2869.
214. Ulbrich M, Schmidt VC, Ronsiek M, Mussmann A, Bartsch JW, et al. (2002) Genetic modifiers that aggravate the neurological phenotype of the wobbler mouse. Neuroreport 13: 535-539.
